# Supplementary material for: Network topology of the gut microbiome associates with metabolic health in obesity
Source: Nat Commun. 2026 May 13;17:4113. doi: 10.1038/s41467-026-72588-1 (PMC13172010; doi:10.1038/s41467-026-72588-1)
Supplement: Supplementary file 3 — Dataset 1 [file 41467_2026_72588_MOESM3_ESM.xlsx]

## Sheet: SuppData1
Supplementary Data 1. Metadata exploration: group-wise comparisons. Anthropometical and biochemical parameters. Variables showing an FDR-adjusted p < 0.05 in Table 2 were selected for pairwise contrasts using estimated marginal means (two-sided). Tukey’s method was used to control for multiple comparisons. For a visual representation, see Supplementary Figure 3.
Feature	Comparison	Estimate	Standard error	DF1	t-value	p-value
Waist (cm)	MHNO - MHO	1.66298	2.0243	283	0.821507	0.84427
Waist (cm)	MHNO - MUNO	-1.92191	1.09803	283	-1.75032	0.299759
Waist (cm)	MHNO - MUO	-3.49328	1.68407	283	-2.07431	0.164052
Waist (cm)	MHO - MUNO	-3.58489	1.82861	283	-1.96045	0.205587
Waist (cm)	MHO - MUO	-5.15626	1.7054	283	-3.0235	0.0144218
Waist (cm)	MUNO - MUO	-1.57138	1.34031	283	-1.1724	0.644777
Waist-hip ratio	MHNO - MHO	0.0086026	0.0214718	279	0.400646	0.978197
Waist-hip ratio	MHNO - MUNO	-0.021015	0.0116374	279	-1.80581	0.272742
Waist-hip ratio	MHNO - MUO	-0.0353014	0.0180509	279	-1.95566	0.207514
Waist-hip ratio	MHO - MUNO	-0.0296176	0.019414	279	-1.52558	0.423555
Waist-hip ratio	MHO - MUO	-0.043904	0.0181659	279	-2.41684	0.0762454
Waist-hip ratio	MUNO - MUO	-0.0142863	0.014414	279	-0.991141	0.754609
Diastolic blood pressure (mmHg)	MHNO - MHO	4.29025	3.65412	91	1.17408	0.644667
Diastolic blood pressure (mmHg)	MHNO - MUNO	-2.14069	2.23425	91	-0.958122	0.77343
Diastolic blood pressure (mmHg)	MHNO - MUO	-4.40944	3.78282	91	-1.16565	0.649933
Diastolic blood pressure (mmHg)	MHO - MUNO	-6.43093	3.48374	91	-1.84599	0.258843
Diastolic blood pressure (mmHg)	MHO - MUO	-8.69969	2.77895	91	-3.13057	0.0123421
Diastolic blood pressure (mmHg)	MUNO - MUO	-2.26875	3.51308	91	-0.645802	0.916756
Systolic blood pressure (mmHg)	MHNO - MHO	-4.32226	5.94586	91	-0.726936	0.886074
Systolic blood pressure (mmHg)	MHNO - MUNO	-7.12528	3.6355	91	-1.95991	0.2109
Systolic blood pressure (mmHg)	MHNO - MUO	-14.6548	6.15528	91	-2.38085	0.0880553
Systolic blood pressure (mmHg)	MHO - MUNO	-2.80301	5.66862	91	-0.494478	0.960131
Systolic blood pressure (mmHg)	MHO - MUO	-10.3325	4.52181	91	-2.28504	0.109109
Systolic blood pressure (mmHg)	MUNO - MUO	-7.52952	5.71637	91	-1.31719	0.554472
Glucose (mg/dL)	MHNO - MHO	3.72128	8.4972	296	0.437941	0.971858
Glucose (mg/dL)	MHNO - MUNO	-10.8583	4.5355	296	-2.39408	0.0804147
Glucose (mg/dL)	MHNO - MUO	-9.01589	6.84115	296	-1.31789	0.552248
Glucose (mg/dL)	MHO - MUNO	-14.5796	7.7338	296	-1.88518	0.236615
Glucose (mg/dL)	MHO - MUO	-12.7372	7.2507	296	-1.75668	0.296492
Glucose (mg/dL)	MUNO - MUO	1.84244	5.37129	296	0.343016	0.986098
HbA1c (%)	MHNO - MHO	0.0311644	0.180938	273	0.172238	0.99818
HbA1c (%)	MHNO - MUNO	-0.285514	0.0989535	273	-2.88534	0.0218306
HbA1c (%)	MHNO - MUO	-0.217128	0.152864	273	-1.4204	0.487682
HbA1c (%)	MHO - MUNO	-0.316678	0.163218	273	-1.94022	0.213754
HbA1c (%)	MHO - MUO	-0.248292	0.152353	273	-1.62972	0.363632
HbA1c (%)	MUNO - MUO	0.0683862	0.122533	273	0.558103	0.944278
HOMA-IR	MHNO - MHO	-0.477123	0.641262	121	-0.744038	0.879034
HOMA-IR	MHNO - MUNO	-0.548025	0.393691	121	-1.39202	0.506783
HOMA-IR	MHNO - MUO	-2.00363	0.610847	121	-3.28009	0.00732031
HOMA-IR	MHO - MUNO	-0.070902	0.605465	121	-0.117104	0.999423
HOMA-IR	MHO - MUO	-1.52651	0.531568	121	-2.87171	0.024569
HOMA-IR	MUNO - MUO	-1.45561	0.534634	121	-2.72262	0.0368528
Insulin (uU/mL)	MHNO - MHO	-0.67016	2.61948	266	-0.255837	0.994116
Insulin (uU/mL)	MHNO - MUNO	-3.66852	1.42614	266	-2.57234	0.0517162
Insulin (uU/mL)	MHNO - MUO	-7.45204	2.24166	266	-3.32435	0.00554932
Insulin (uU/mL)	MHO - MUNO	-2.99836	2.36889	266	-1.26572	0.585583
Insulin (uU/mL)	MHO - MUO	-6.78188	2.20348	266	-3.0778	0.0122655
Insulin (uU/mL)	MUNO - MUO	-3.78352	1.82191	266	-2.07668	0.163418
Triglycerides (mg/dL)	MHNO - MHO	3.53187	15.6098	885	0.226261	0.995915
Triglycerides (mg/dL)	MHNO - MUNO	-29.8309	7.20084	885	-4.14269	0.000219846
Triglycerides (mg/dL)	MHNO - MUO	-42.2378	8.98113	885	-4.70295	1.76474e-05
Triglycerides (mg/dL)	MHO - MUNO	-33.3627	14.6148	885	-2.28281	0.102799
Triglycerides (mg/dL)	MHO - MUO	-45.7697	14.4575	885	-3.1658	0.0086778
Triglycerides (mg/dL)	MUNO - MUO	-12.407	6.23155	885	-1.99099	0.192104
Total cholesterol (mg/dL)	MHNO - MHO	23.4315	11.3293	826	2.06822	0.164444
Total cholesterol (mg/dL)	MHNO - MUNO	31.3133	5.36158	826	5.84031	4.48644e-08
Total cholesterol (mg/dL)	MHNO - MUO	27.1791	6.68921	826	4.06313	0.000308905
Total cholesterol (mg/dL)	MHO - MUNO	7.8818	10.5777	826	0.745133	0.878742
Total cholesterol (mg/dL)	MHO - MUO	3.74763	10.4501	826	0.35862	0.984199
Total cholesterol (mg/dL)	MUNO - MUO	-4.13417	4.7005	826	-0.879519	0.815499
HDL cholesterol (mg/dL)	MHNO - MHO	9.94413	3.89926	884	2.55026	0.0532053
HDL cholesterol (mg/dL)	MHNO - MUNO	14.7649	1.79878	884	8.20829	2.77556e-14
HDL cholesterol (mg/dL)	MHNO - MUO	15.1654	2.24404	884	6.75808	1.52127e-10
HDL cholesterol (mg/dL)	MHO - MUNO	4.82076	3.65085	884	1.32045	0.550087
HDL cholesterol (mg/dL)	MHO - MUO	5.22127	3.61151	884	1.44573	0.471111
HDL cholesterol (mg/dL)	MUNO - MUO	0.400514	1.55807	884	0.257057	0.994043
LDL cholesterol (mg/dL)	MHNO - MHO	5.21901	9.20335	884	0.567077	0.941824
LDL cholesterol (mg/dL)	MHNO - MUNO	21.0175	4.24562	884	4.9504	5.28299e-06
LDL cholesterol (mg/dL)	MHNO - MUO	20.7176	5.29656	884	3.91152	0.000571037
LDL cholesterol (mg/dL)	MHO - MUNO	15.7985	8.61703	884	1.8334	0.258296
LDL cholesterol (mg/dL)	MHO - MUO	15.4986	8.52417	884	1.81819	0.265367
LDL cholesterol (mg/dL)	MUNO - MUO	-0.299907	3.67749	884	-0.0815519	0.999806
1 DF: Degrees of freedom.
