# Supplementary material for: Network topology of the gut microbiome associates with metabolic health in obesity
Source: Nat Commun. 2026 May 13;17:4113. doi: 10.1038/s41467-026-72588-1 (PMC13172010; doi:10.1038/s41467-026-72588-1)
Supplement: Supplementary file 5 — Dataset 3 [file 41467_2026_72588_MOESM5_ESM.xlsx]

## Sheet: SuppData3
Supplementary Data 3. Subject IDs, phenotype classifications and accession numbers for all samples included in this study.
subject_id	run_accession	study_name	phenotype
M0x20MCx3368	ERR4562968;ERR4562969;ERR4562970;ERR4562971	MetaCardis_2020_a	MUNO
M0x10MCx3322	ERR4563718;ERR4563719;ERR4563720;ERR4563721;ERR4563722	MetaCardis_2020_a	MUO
M0x14MCx2494	ERR4089305;ERR4089306;ERR4089307;ERR4089308;ERR4089309;ERR4089310;ERR4089311;ERR4089312	MetaCardis_2020_a	MUNO
M0x14MCx2453	ERR4089285;ERR4089286;ERR4089287;ERR4089288	MetaCardis_2020_a	MHNO
M0x20MCx3055	ERR4090041;ERR4090042;ERR4090043;ERR4090044	MetaCardis_2020_a	MUO
M0x20MCx3097	ERR4562856;ERR4562857;ERR4562858;ERR4562859	MetaCardis_2020_a	MUO
M0x14MCx1338	ERR4564428;ERR4564429;ERR4564430;ERR4564431	MetaCardis_2020_a	MUNO
M0x12MCx1893	ERR4564054;ERR4564055	MetaCardis_2020_a	MUNO
M0x12MCx1895	ERR4564056;ERR4564057;ERR4564058;ERR4564059;ERR4564060	MetaCardis_2020_a	MUNO
M0x20MCx1790	ERR4089708;ERR4089709;ERR4089710;ERR4089711	MetaCardis_2020_a	MHNO
M0x20MCx1753	ERR4562107;ERR4562108;ERR4562109;ERR4562110;ERR4562111	MetaCardis_2020_a	MUNO
M0x12MCx1237	ERR4563876;ERR4563877;ERR4563878;ERR4563879;ERR4563880;ERR4563881;ERR4563882;ERR4563883;ERR4563884;ERR4563885	MetaCardis_2020_a	MUNO
M0x20MCx1482	ERR4089627;ERR4089628;ERR4089629;ERR4089630;ERR4089631	MetaCardis_2020_a	MUO
M0x20MCx1403	ERR4561877;ERR4561878;ERR4561879;ERR4561880	MetaCardis_2020_a	MUNO
M0x10MCx1441	ERR4086497;ERR4086498;ERR4086499;ERR4086500;ERR4086501;ERR4086502;ERR4086503;ERR4086504;ERR4086505	MetaCardis_2020_a	MUO
M0x13MCx2054	ERR4088876;ERR4088877;ERR4088878;ERR4088879;ERR4088880	MetaCardis_2020_a	MUNO
M0x20MCx1173	ERR4561772;ERR4561773;ERR4561774;ERR4561775;ERR4561776	MetaCardis_2020_a	MUO
M0x20MCx1489	ERR4087427;ERR4087428;ERR4087429;ERR4087430;ERR4087431	MetaCardis_2020_a	MUO
M0x20MCx1408	ERR4561881;ERR4561882;ERR4561883;ERR4561884;ERR4561885;ERR4561886	MetaCardis_2020_a	MUO
M0x20MCx1136	ERR4561755;ERR4561756	MetaCardis_2020_a	MUNO
M0x11MCx2847	ERR4563815;ERR4563816;ERR4563817;ERR4563818	MetaCardis_2020_a	MUNO
M0x10MCx1134	ERR4086424;ERR4086425;ERR4086426;ERR4086427;ERR4086428;ERR4086429;ERR4086430	MetaCardis_2020_a	MUO
M0x10MCx1135	ERR4563248;ERR4563249;ERR4563250;ERR4563251;ERR4563252	MetaCardis_2020_a	MUNO
M0x20MCx2712	ERR4562649;ERR4562650;ERR4562651;ERR4562652	MetaCardis_2020_a	MUO
M0x10MCx2750	ERR4563633;ERR4563634;ERR4563635;ERR4563636;ERR4563637	MetaCardis_2020_a	MUO
M0x20MCx2716	ERR4089908;ERR4089909;ERR4089910;ERR4089911	MetaCardis_2020_a	MUO
M0x20MCx2483	ERR4089845;ERR4089846;ERR4089847;ERR4089848	MetaCardis_2020_a	MHNO
M0x20MCx2717	ERR4089912;ERR4089913;ERR4089914;ERR4089915	MetaCardis_2020_a	MHNO
M0x20MCx2759	ERR4089920;ERR4089921;ERR4089922;ERR4089923	MetaCardis_2020_a	MUNO
M0x20MCx2171	ERR4562377;ERR4562378;ERR4562379;ERR4562380;ERR4562381	MetaCardis_2020_a	MUO
M0x10MCx2755	ERR4561153;ERR4561154;ERR4561155;ERR4561156	MetaCardis_2020_a	MUO
M0x10MCx2441	ERR4088665;ERR4088666;ERR4088667;ERR4088668	MetaCardis_2020_a	MUO
M0x10MCx2758	ERR4087034;ERR4087035;ERR4087036;ERR4087037;ERR4087038	MetaCardis_2020_a	MUO
M0x20MCx2175	ERR4087657;ERR4087658;ERR4087659;ERR4087660;ERR4087661;ERR4087662	MetaCardis_2020_a	MUO
M0x10MCx2172	ERR4086765;ERR4086766;ERR4086767;ERR4086768;ERR4086769;ERR4086770;ERR4086771;ERR4086772;ERR4086773	MetaCardis_2020_a	MUO
M0x10MCx2406	ERR4086864;ERR4086865;ERR4086866;ERR4086867;ERR4086868	MetaCardis_2020_a	MUO
M0x10MCx2177	ERR4563509;ERR4563510;ERR4563511;ERR4563512	MetaCardis_2020_a	MUNO
M0x12MCx3272	ERR4564297;ERR4564298;ERR4564299;ERR4564300;ERR4564301	MetaCardis_2020_a	MUNO
M0x12MCx3275	ERR4564302;ERR4564303;ERR4564304;ERR4564305;ERR4564306	MetaCardis_2020_a	MUNO
M0x20MCx3402	ERR4090093;ERR4090094;ERR4090095;ERR4090096;ERR4090097;ERR4090098;ERR4090099;ERR4090100	MetaCardis_2020_a	MHNO
M0x14MCx2842	ERR4089396;ERR4089397;ERR4089398;ERR4089399;ERR4089400;ERR4089401;ERR4089402;ERR4089403	MetaCardis_2020_a	MHNO
M0x14MCx1768	ERR4089088;ERR4089089;ERR4089090;ERR4089091;ERR4089092;ERR4089093;ERR4089094;ERR4089095	MetaCardis_2020_a	MHNO
M0x13MCx1175	ERR4564340;ERR4564341;ERR4564342;ERR4564343;ERR4564344	MetaCardis_2020_a	MUNO
M0x20MCx3409	ERR4088150;ERR4088151;ERR4088152;ERR4088153	MetaCardis_2020_a	MUO
M0x10MCx3404	ERR4561301;ERR4561302;ERR4561303;ERR4561304	MetaCardis_2020_a	MUNO
M0x20MCx3136	ERR4562876;ERR4562877;ERR4562878;ERR4562879;ERR4562880;ERR4562881	MetaCardis_2020_a	MUNO
M0x10MCx3173	ERR4563688;ERR4563689;ERR4563690;ERR4563691;ERR4563692;ERR4563693;ERR4563694	MetaCardis_2020_a	MUO
M0x10MCx3406	ERR4563728;ERR4563729;ERR4563730;ERR4563731;ERR4563732	MetaCardis_2020_a	MUO
M0x13MCx1179	ERR4561632;ERR4561633;ERR4561634;ERR4561635;ERR4561636	MetaCardis_2020_a	MUNO
M0x10MCx3407	ERR4087253;ERR4087254;ERR4087255;ERR4087256;ERR4087257	MetaCardis_2020_a	MUO
M0x12MCx1392	ERR4563953;ERR4563954;ERR4563955;ERR4563956;ERR4563957	MetaCardis_2020_a	MUNO
M0x20MCx1870	ERR4562151;ERR4562152;ERR4562153;ERR4562154;ERR4562155;ERR4562156;ERR4562157	MetaCardis_2020_a	MUNO
M0x12MCx1353	ERR4563932;ERR4563933;ERR4563934;ERR4563935;ERR4563936;ERR4563937;ERR4563938	MetaCardis_2020_a	MUNO
M0x20MCx1871	ERR4089728;ERR4089729;ERR4089730;ERR4089731	MetaCardis_2020_a	MHNO
M0x20MCx1830	ERR4089712;ERR4089713;ERR4089714;ERR4089715	MetaCardis_2020_a	MUNO
M0x12MCx1356	ERR4563939;ERR4563940;ERR4563941;ERR4563942	MetaCardis_2020_a	MUNO
M0x20MCx1834	ERR4562141;ERR4562142;ERR4562143;ERR4562144;ERR4562145;ERR4562146	MetaCardis_2020_a	MUNO
M0x13MCx2401	ERR4088890;ERR4088891;ERR4088892;ERR4088893	MetaCardis_2020_a	MUO
M0x20MCx1562	ERR4561956;ERR4561957;ERR4561958;ERR4561959	MetaCardis_2020_a	MUNO
M0x20MCx1879	ERR4087559;ERR4087560;ERR4087561;ERR4087562	MetaCardis_2020_a	MUO
M0x20MCx1290	ERR4561830;ERR4561831;ERR4561832;ERR4561833	MetaCardis_2020_a	MUO
M0x10MCx1560	ERR4563374;ERR4563375;ERR4563376	MetaCardis_2020_a	MUO
M0x10MCx1875	ERR4086661;ERR4086662;ERR4086663;ERR4086664;ERR4086665;ERR4086666;ERR4086667;ERR4086668	MetaCardis_2020_a	MUO
M0x10MCx1876	ERR4086669;ERR4086670;ERR4086671;ERR4086672;ERR4086673	MetaCardis_2020_a	MUO
M0x20MCx1252	ERR4089562;ERR4089563;ERR4089564;ERR4089565	MetaCardis_2020_a	MHNO
M0x10MCx1877	ERR4563432;ERR4563433;ERR4563434;ERR4563435;ERR4563436	MetaCardis_2020_a	MUNO
M0x10MCx1563	ERR4088484;ERR4088485;ERR4088486;ERR4088487;ERR4088488	MetaCardis_2020_a	MUNO
M0x10MCx1523	ERR4086533;ERR4086534;ERR4086535;ERR4086536	MetaCardis_2020_a	MUO
M0x20MCx1255	ERR4561817;ERR4561818;ERR4561819;ERR4561820	MetaCardis_2020_a	MUNO
M0x10MCx1251	ERR4560779;ERR4560780;ERR4560781;ERR4560782	MetaCardis_2020_a	MUO
M0x20MCx1298	ERR4561834;ERR4561835;ERR4561836;ERR4561837	MetaCardis_2020_a	MUO
M0x20MCx1257	ERR4561821;ERR4561822;ERR4561823;ERR4561824	MetaCardis_2020_a	MUO
M0x11MCx1533	ERR4563754;ERR4563755;ERR4563756;ERR4563757;ERR4563758	MetaCardis_2020_a	MUNO
M0x10MCx1295	ERR4560788;ERR4560789;ERR4560790;ERR4560791;ERR4560792	MetaCardis_2020_a	MUNO
M0x10MCx1529	ERR4088474;ERR4088475;ERR4088476;ERR4088477	MetaCardis_2020_a	MUO
M0x10MCx1216	ERR4560769;ERR4560770;ERR4560771;ERR4560772;ERR4560773	MetaCardis_2020_a	MUO
M0x11MCx1579	ERR4561361;ERR4561362;ERR4561363;ERR4561364;ERR4561365;ERR4561366	MetaCardis_2020_a	MUO
M0x11MCx1265	ERR4561334;ERR4561335;ERR4561336;ERR4561337;ERR4561338	MetaCardis_2020_a	MUO
M0x14MCx3229	ERR4089469;ERR4089470;ERR4089471;ERR4089472;ERR4089473	MetaCardis_2020_a	MHNO
M0x11MCx2302	ERR4563785;ERR4563786;ERR4563787;ERR4563788;ERR4563789	MetaCardis_2020_a	MUNO
M0x12MCx2667	ERR4564192;ERR4564193;ERR4564194;ERR4564195;ERR4564196	MetaCardis_2020_a	MUNO
M0x11MCx2305	ERR4561465;ERR4561466;ERR4561467;ERR4561468	MetaCardis_2020_a	MUO
M0x20MCx2872	ERR4087933;ERR4087934;ERR4087935;ERR4087936;ERR4087937	MetaCardis_2020_a	MUO
M0x20MCx2832	ERR4089945;ERR4089946;ERR4089947;ERR4089948;ERR4089949	MetaCardis_2020_a	MUO
M0x12MCx2317	ERR4564140;ERR4564141;ERR4564142;ERR4564143;ERR4564144;ERR4564145;ERR4564146;ERR4564147;ERR4564148	MetaCardis_2020_a	MUNO
M0x20MCx2562	ERR4087805;ERR4087806;ERR4087807;ERR4087808;ERR4087809;ERR4087810	MetaCardis_2020_a	MUNO
M0x20MCx2878	ERR4562742;ERR4562743;ERR4562744;ERR4562745	MetaCardis_2020_a	MUO
M0x10MCx2873	ERR4087061;ERR4087062;ERR4087063;ERR4087064	MetaCardis_2020_a	MUNO
M0x20MCx2524	ERR4089849;ERR4089850;ERR4089851;ERR4089852	MetaCardis_2020_a	MUO
M0x20MCx2250	ERR4562435;ERR4562436;ERR4562437;ERR4562438	MetaCardis_2020_a	MUO
M0x20MCx2210	ERR4089787;ERR4089788;ERR4089789;ERR4089790	MetaCardis_2020_a	MUO
M0x20MCx2254	ERR4562439;ERR4562440;ERR4562441;ERR4562442	MetaCardis_2020_a	MUNO
M0x10MCx2564	ERR4561079;ERR4561080;ERR4561081;ERR4561082;ERR4561083	MetaCardis_2020_a	MUNO
M0x10MCx2839	ERR4088702;ERR4088703;ERR4088704;ERR4088705;ERR4088706;ERR4088707;ERR4088708;ERR4088709;ERR4088710	MetaCardis_2020_a	MUO
M0x10MCx2566	ERR4563570;ERR4563571;ERR4563572;ERR4563573;ERR4563574	MetaCardis_2020_a	MUNO
M0x20MCx2299	ERR4562465;ERR4562466;ERR4562467;ERR4562468	MetaCardis_2020_a	MUO
M0x10MCx2294	ERR4088627;ERR4088628;ERR4088629;ERR4088630	MetaCardis_2020_a	MUO
M0x12MCx3392	ERR4564331;ERR4564332;ERR4564333;ERR4564334;ERR4564335	MetaCardis_2020_a	MUNO
M0x12MCx3082	ERR4564268;ERR4564269;ERR4564270;ERR4564271	MetaCardis_2020_a	MUO
M0x14MCx2961	ERR4089426;ERR4089427;ERR4089428;ERR4089429;ERR4089430;ERR4089431	MetaCardis_2020_a	MUNO
M0x12MCx3006	ERR4564249;ERR4564250;ERR4564251;ERR4564252;ERR4564253	MetaCardis_2020_a	MUNO
M0x20MCx3210	ERR4090062;ERR4090063;ERR4090064;ERR4090065;ERR4090066	MetaCardis_2020_a	MUO
M0x20MCx3211	ERR4562895;ERR4562896;ERR4562897;ERR4562898	MetaCardis_2020_a	MUO
M0x13MCx1567	ERR4561645;ERR4561646;ERR4561647;ERR4561648	MetaCardis_2020_a	MUO
M0x20MCx3294	ERR4088104;ERR4088105;ERR4088106;ERR4088107	MetaCardis_2020_a	MUO
M0x20MCx3212	ERR4562899;ERR4562900;ERR4562901;ERR4562902	MetaCardis_2020_a	MUO
M0x14MCx2968	ERR4089432;ERR4089433;ERR4089434;ERR4089435	MetaCardis_2020_a	MUNO
M0x20MCx3296	ERR4562923;ERR4562924;ERR4562925;ERR4562926	MetaCardis_2020_a	MUO
M0x14MCx2381	ERR4089254;ERR4089255;ERR4089256;ERR4089257;ERR4089258;ERR4089259;ERR4089260;ERR4089261	MetaCardis_2020_a	MHNO
M0x20MCx3216	ERR4562903;ERR4562904;ERR4562905;ERR4562906;ERR4562907	MetaCardis_2020_a	MUNO
M0x14MCx1227	ERR4088965;ERR4088966;ERR4088967;ERR4088968	MetaCardis_2020_a	MUNO
M0x12MCx1788	ERR4564024;ERR4564025;ERR4564026;ERR4564027;ERR4564028;ERR4564029;ERR4564030;ERR4564031;ERR4564032;ERR4564033;ERR4564034	MetaCardis_2020_a	MUNO
M0x20MCx1950	ERR4562183;ERR4562184;ERR4562185;ERR4562186	MetaCardis_2020_a	MUO
M0x12MCx1749	ERR4564015;ERR4564016;ERR4564017;ERR4564018	MetaCardis_2020_a	MUNO
M0x20MCx1912	ERR4562176;ERR4562177;ERR4562178;ERR4562179;ERR4562180;ERR4562181;ERR4562182	MetaCardis_2020_a	MUNO
M0x20MCx1641	ERR4087482;ERR4087483;ERR4087484;ERR4087485;ERR4087486	MetaCardis_2020_a	MUO
M0x10MCx1992	ERR4560923;ERR4560924;ERR4560925;ERR4560926;ERR4560927;ERR4560928	MetaCardis_2020_a	MUO
M0x20MCx1684	ERR4562042;ERR4562043;ERR4562044;ERR4562045;ERR4562046	MetaCardis_2020_a	MUO
M0x20MCx1959	ERR4089746;ERR4089747;ERR4089748;ERR4089749;ERR4089750	MetaCardis_2020_a	MUNO
M0x13MCx2252	ERR4087286;ERR4087287;ERR4087288;ERR4087289	MetaCardis_2020_a	MUNO
M0x10MCx1680	ERR4086567;ERR4086568;ERR4086569;ERR4086570;ERR4086571	MetaCardis_2020_a	MUO
M0x11MCx1690	ERR4561377;ERR4561378;ERR4561379;ERR4561380;ERR4561381;ERR4561382	MetaCardis_2020_a	MUO
M0x20MCx1689	ERR4562047;ERR4562048;ERR4562049;ERR4562050	MetaCardis_2020_a	MUNO
M0x10MCx1643	ERR4563391;ERR4563392;ERR4563393;ERR4563394	MetaCardis_2020_a	MUO
M0x20MCx1375	ERR4561868;ERR4561869;ERR4561870;ERR4561871	MetaCardis_2020_a	MUO
M0x10MCx1918	ERR4560894;ERR4560895;ERR4560896;ERR4560897	MetaCardis_2020_a	MUNO
M0x20MCx1376	ERR4089603;ERR4089604;ERR4089605;ERR4089606;ERR4089607	MetaCardis_2020_a	MUO
M0x10MCx1604	ERR4560842;ERR4560843;ERR4560844;ERR4560845;ERR4560846	MetaCardis_2020_a	MUO
M0x10MCx1333	ERR4563315;ERR4563316;ERR4563317;ERR4563318	MetaCardis_2020_a	MUO
M0x10MCx1374	ERR4563334	MetaCardis_2020_a	MUO
M0x20MCx1339	ERR4561847;ERR4561848;ERR4561849;ERR4561850;ERR4561851	MetaCardis_2020_a	MUNO
M0x11MCx1383	ERR4563750;ERR4563751;ERR4563752;ERR4563753	MetaCardis_2020_a	MUNO
M0x12MCx2703	ERR4564203;ERR4564204;ERR4564205;ERR4564206;ERR4564207;ERR4564208;ERR4564209	MetaCardis_2020_a	MUNO
M0x11MCx2191	ERR4563776;ERR4563777;ERR4563778;ERR4563779;ERR4563780	MetaCardis_2020_a	MUO
M0x20MCx2916	ERR4562764;ERR4562765;ERR4562766;ERR4562767	MetaCardis_2020_a	MUO
M0x20MCx2959	ERR4089983;ERR4089984;ERR4089985;ERR4089986	MetaCardis_2020_a	MUO
M0x20MCx2372	ERR4562505;ERR4562506;ERR4562507;ERR4562508	MetaCardis_2020_a	MUO
M0x20MCx2688	ERR4087872;ERR4087873;ERR4087874;ERR4087875;ERR4087876;ERR4087877;ERR4087878;ERR4087879	MetaCardis_2020_a	MUO
M0x20MCx2373	ERR4562509;ERR4562510;ERR4562511;ERR4562512;ERR4562513	MetaCardis_2020_a	MUNO
M0x13MCx3255	ERR4561710;ERR4561711;ERR4561712;ERR4561713;ERR4561714	MetaCardis_2020_a	MUO
M0x20MCx2374	ERR4089838;ERR4089839	MetaCardis_2020_a	MUO
M0x10MCx2643	ERR4563604;ERR4563605;ERR4563606;ERR4563607;ERR4563608	MetaCardis_2020_a	MUO
M0x10MCx2918	ERR4561184;ERR4561185;ERR4561186;ERR4561187	MetaCardis_2020_a	MUO
M0x20MCx2335	ERR4562479;ERR4562480;ERR4562481;ERR4562482	MetaCardis_2020_a	MUNO
M0x20MCx2377	ERR4087751;ERR4087752;ERR4087753;ERR4087754;ERR4087755	MetaCardis_2020_a	MUO
M0x20MCx2063	ERR4562276;ERR4562277;ERR4562278;ERR4562279	MetaCardis_2020_a	MUNO
M0x10MCx2332	ERR4563529;ERR4563530;ERR4563531;ERR4563532;ERR4563533;ERR4563534	MetaCardis_2020_a	MUO
M0x10MCx2607	ERR4561097;ERR4561098;ERR4561099;ERR4561100	MetaCardis_2020_a	MUO
M0x20MCx2024	ERR4089765;ERR4089766;ERR4089767;ERR4089768	MetaCardis_2020_a	MUNO
M0x20MCx2067	ERR4562280;ERR4562281;ERR4562282;ERR4562283;ERR4562284	MetaCardis_2020_a	MUO
M0x10MCx2066	ERR4088591;ERR4088592;ERR4088593;ERR4088594	MetaCardis_2020_a	MUO
M0x10MCx2026	ERR4086715;ERR4086716;ERR4086717;ERR4086718	MetaCardis_2020_a	MUO
M0x11MCx3193	ERR4563843;ERR4563844;ERR4563845;ERR4563846;ERR4563847;ERR4563848	MetaCardis_2020_a	MUO
M0x10MCx2028	ERR4563463;ERR4563464;ERR4563465;ERR4563466	MetaCardis_2020_a	MUO
M0x12MCx3125	ERR4564284;ERR4564285;ERR4564286;ERR4564287	MetaCardis_2020_a	MUNO
M0x20MCx3371	ERR4562972;ERR4562973;ERR4562974;ERR4562975	MetaCardis_2020_a	MUO
M0x20MCx3331	ERR4088118;ERR4088119;ERR4088120;ERR4088121;ERR4088122;ERR4088123	MetaCardis_2020_a	MUO
M0x14MCx1612	ERR4089037;ERR4089038;ERR4089039;ERR4089040;ERR4089041	MetaCardis_2020_a	MUNO
M0x20MCx3332	ERR4088124;ERR4088125;ERR4088126;ERR4088127;ERR4088128;ERR4088129	MetaCardis_2020_a	MUO
M0x14MCx1929	ERR4089137;ERR4089138;ERR4089139;ERR4089140;ERR4089141;ERR4089142;ERR4089143;ERR4089144	MetaCardis_2020_a	MHNO
M0x13MCx1648	ERR4088858;ERR4088859;ERR4088860;ERR4088861	MetaCardis_2020_a	MUNO
M0x13MCx1608	ERR4564369;ERR4564370;ERR4564371;ERR4564372;ERR4564373;ERR4564374	MetaCardis_2020_a	MUNO
M0x20MCx3335	ERR4090079;ERR4090080;ERR4090081;ERR4090082;ERR4090083;ERR4090084	MetaCardis_2020_a	MHNO
M0x20MCx3020	ERR4090022;ERR4090023;ERR4090024;ERR4090025	MetaCardis_2020_a	MHNO
M0x10MCx3330	ERR4561285;ERR4561286;ERR4561287;ERR4561288;ERR4561289	MetaCardis_2020_a	MUO
M0x14MCx2420	ERR4089270;ERR4089271;ERR4089272;ERR4089273;ERR4089274	MetaCardis_2020_a	MUNO
M0x14MCx2193	ERR4089199;ERR4089200;ERR4089201;ERR4089202;ERR4089203;ERR4089204;ERR4089205;ERR4089206;ERR4089207;ERR4089208	MetaCardis_2020_a	MHNO
M0x10MCx3022	ERR4088723;ERR4088724;ERR4088725;ERR4088726;ERR4088727;ERR4088728	MetaCardis_2020_a	MUO
M0x12MCx1862	ERR4561584;ERR4561585;ERR4561586;ERR4561587;ERR4561588	MetaCardis_2020_a	MUNO
M0x14MCx2468	ERR4089289;ERR4089290;ERR4089291;ERR4089292;ERR4089293;ERR4089294;ERR4089295;ERR4089296	MetaCardis_2020_a	MHNO
M0x10MCx3024	ERR4088729;ERR4088730;ERR4088731;ERR4088732;ERR4088733;ERR4088734;ERR4088735	MetaCardis_2020_a	MUO
M0x14MCx2429	ERR4089275;ERR4089276;ERR4089277;ERR4089278;ERR4089279	MetaCardis_2020_a	MUNO
M0x13MCx2992	ERR4561698;ERR4561699;ERR4561700;ERR4561701;ERR4561702;ERR4561703;ERR4561704	MetaCardis_2020_a	MUO
M0x12MCx1869	ERR4564044;ERR4564045;ERR4564046;ERR4564047	MetaCardis_2020_a	MUNO
M0x12MCx1242	ERR4563894;ERR4563895;ERR4563896;ERR4563897;ERR4563898	MetaCardis_2020_a	MUNO
M0x12MCx1202	ERR4563862;ERR4563863;ERR4563864;ERR4563865;ERR4563866	MetaCardis_2020_a	MUNO
M0x12MCx1519	ERR4563976;ERR4563977;ERR4563978;ERR4563979;ERR4563980	MetaCardis_2020_a	MUO
M0x13MCx2331	ERR4561664;ERR4561665;ERR4561666;ERR4561667;ERR4561668	MetaCardis_2020_a	MUNO
M0x20MCx1766	ERR4562116;ERR4562117;ERR4562118;ERR4562119;ERR4562120	MetaCardis_2020_a	MUO
M0x20MCx1726	ERR4089685;ERR4089686;ERR4089687;ERR4089688	MetaCardis_2020_a	MUO
M0x20MCx1729	ERR4087496;ERR4087497;ERR4087498;ERR4087499;ERR4087500	MetaCardis_2020_a	MUO
M0x20MCx1181	ERR4089544;ERR4089545;ERR4089546;ERR4089547	MetaCardis_2020_a	MHNO
M0x10MCx1491	ERR4086520;ERR4086521;ERR4086522;ERR4086523;ERR4086524	MetaCardis_2020_a	MUO
M0x14MCx3150	ERR4089464;ERR4089465;ERR4089466;ERR4089467;ERR4089468	MetaCardis_2020_a	MHNO
M0x10MCx1453	ERR4086506;ERR4086507;ERR4086508;ERR4086509;ERR4086510;ERR4086511;ERR4086512;ERR4086513	MetaCardis_2020_a	MUO
M0x20MCx1459	ERR4561918;ERR4561919;ERR4561920;ERR4561921	MetaCardis_2020_a	MUO
M0x10MCx1414	ERR4563341;ERR4563342;ERR4563343;ERR4563344;ERR4563345	MetaCardis_2020_a	MUNO
M0x11MCx2897	ERR4563823;ERR4563824;ERR4563825;ERR4563826;ERR4563827	MetaCardis_2020_a	MUO
M0x10MCx1144	ERR4563258;ERR4563259;ERR4563260;ERR4563261;ERR4563262	MetaCardis_2020_a	MUNO
M0x11MCx1111	ERR4561305;ERR4561306;ERR4561307;ERR4561308;ERR4561309;ERR4561310	MetaCardis_2020_a	MUO
M0x11MCx2271	ERR4561453;ERR4561454;ERR4561455;ERR4561456;ERR4561457;ERR4561458;ERR4561459;ERR4561460	MetaCardis_2020_a	MUO
M0x10MCx1146	ERR4088391;ERR4088392;ERR4088393;ERR4088394;ERR4088395	MetaCardis_2020_a	MUO
M0x11MCx1428	ERR4561343;ERR4561344;ERR4561345;ERR4561346;ERR4561347;ERR4561348	MetaCardis_2020_a	MUO
M0x11MCx1113	ERR4561311;ERR4561312;ERR4561313;ERR4561314;ERR4561315	MetaCardis_2020_a	MUNO
M0x12MCx2202	ERR4564111;ERR4564112	MetaCardis_2020_a	MUNO
M0x12MCx2287	ERR4564129;ERR4564130;ERR4564131;ERR4564132;ERR4564133;ERR4564134	MetaCardis_2020_a	MUO
M0x20MCx2764	ERR4562669;ERR4562670;ERR4562671;ERR4562672	MetaCardis_2020_a	MUNO
M0x20MCx2491	ERR4087773;ERR4087774;ERR4087775;ERR4087776	MetaCardis_2020_a	MUNO
M0x10MCx2762	ERR4563643;ERR4563644;ERR4563645;ERR4563646	MetaCardis_2020_a	MUO
M0x10MCx2721	ERR4561130;ERR4561131;ERR4561132;ERR4561133;ERR4561134	MetaCardis_2020_a	MUO
M0x12MCx2209	ERR4564113;ERR4564114;ERR4564115;ERR4564116;ERR4564117	MetaCardis_2020_a	MUNO
M0x20MCx2412	ERR4087766;ERR4087767;ERR4087768;ERR4087769;ERR4087770;ERR4087771;ERR4087772	MetaCardis_2020_a	MUO
M0x10MCx2722	ERR4087019;ERR4087020;ERR4087021;ERR4087022;ERR4087023	MetaCardis_2020_a	MUO
M0x20MCx2495	ERR4562558;ERR4562559;ERR4562560;ERR4562561;ERR4562562	MetaCardis_2020_a	MUO
M0x10MCx2490	ERR4561062;ERR4561063;ERR4561064;ERR4561065;ERR4561066	MetaCardis_2020_a	MUO
M0x20MCx2141	ERR4562367;ERR4562368;ERR4562369;ERR4562370;ERR4562371	MetaCardis_2020_a	MUO
M0x10MCx2725	ERR4561135;ERR4561136;ERR4561137;ERR4561138;ERR4561139	MetaCardis_2020_a	MUO
M0x10MCx2411	ERR4086879;ERR4086880;ERR4086881;ERR4086882;ERR4086883	MetaCardis_2020_a	MUO
M0x10MCx2769	ERR4088700;ERR4088701	MetaCardis_2020_a	MUO
M0x20MCx2145	ERR4562372;ERR4562373;ERR4562374;ERR4562375;ERR4562376	MetaCardis_2020_a	MUO
M0x20MCx2187	ERR4562387;ERR4562388;ERR4562389;ERR4562390;ERR4562391	MetaCardis_2020_a	MUO
M0x10MCx2142	ERR4560965;ERR4560966;ERR4560967;ERR4560968;ERR4560969	MetaCardis_2020_a	MUO
M0x10MCx2417	ERR4086884;ERR4086885;ERR4086886;ERR4086887;ERR4086888	MetaCardis_2020_a	MUO
M0x20MCx2108	ERR4562338;ERR4562339;ERR4562340;ERR4562341	MetaCardis_2020_a	MUNO
M0x13MCx1410	ERR4561637;ERR4561638;ERR4561639;ERR4561640	MetaCardis_2020_a	MUO
M0x14MCx1775	ERR4089096;ERR4089097;ERR4089098;ERR4089099;ERR4089100;ERR4089101;ERR4089102;ERR4089103;ERR4089104;ERR4089105	MetaCardis_2020_a	MUNO
M0x14MCx1190	ERR4088952;ERR4088953;ERR4088954;ERR4088955;ERR4088956;ERR4088957;ERR4088958;ERR4088959	MetaCardis_2020_a	MHNO
M0x13MCx1416	ERR4088844;ERR4088845;ERR4088846;ERR4088847;ERR4088848	MetaCardis_2020_a	MUNO
M0x20MCx3417	ERR4562980;ERR4562981;ERR4562982;ERR4562983	MetaCardis_2020_a	MUNO
M0x20MCx3102	ERR4088022;ERR4088023;ERR4088024;ERR4088025	MetaCardis_2020_a	MUO
M0x13MCx1419	ERR4564358;ERR4564359;ERR4564360;ERR4564361;ERR4564362;ERR4564363	MetaCardis_2020_a	MUO
M0x14MCx2587	ERR4089331;ERR4089332;ERR4089333;ERR4089334;ERR4089335;ERR4089336	MetaCardis_2020_a	MUNO
M0x10MCx3101	ERR4087124;ERR4087125;ERR4087126;ERR4087127	MetaCardis_2020_a	MUO
M0x20MCx3107	ERR4562860;ERR4562861;ERR4562862;ERR4562863	MetaCardis_2020_a	MUO
M0x13MCx1149	ERR4561626;ERR4561627;ERR4561628;ERR4561629;ERR4561630;ERR4561631	MetaCardis_2020_a	MUO
M0x20MCx3109	ERR4088026;ERR4088027;ERR4088028;ERR4088029	MetaCardis_2020_a	MUO
M0x12MCx1903	ERR4564061;ERR4564062;ERR4564063;ERR4564064	MetaCardis_2020_a	MUNO
M0x10MCx3105	ERR4087128;ERR4087129;ERR4087130;ERR4087131;ERR4087132;ERR4087133	MetaCardis_2020_a	MUO
M0x14MCx2237	ERR4089217;ERR4089218;ERR4089219;ERR4089220;ERR4089221	MetaCardis_2020_a	MUNO
M0x12MCx1988	ERR4564078;ERR4564079;ERR4564080;ERR4564081;ERR4564082	MetaCardis_2020_a	MUNO
M0x12MCx1639	ERR4563983;ERR4563984;ERR4563985;ERR4563986	MetaCardis_2020_a	MUNO
M0x20MCx1884	ERR4562158;ERR4562159;ERR4562160;ERR4562161	MetaCardis_2020_a	MUO
M0x10MCx1880	ERR4086674;ERR4086675;ERR4086676;ERR4086677;ERR4086678	MetaCardis_2020_a	MUO
M0x20MCx1845	ERR4087550;ERR4087551;ERR4087552;ERR4087553;ERR4087554	MetaCardis_2020_a	MUO
M0x20MCx1572	ERR4561964;ERR4561965;ERR4561966;ERR4561967	MetaCardis_2020_a	MUO
M0x10MCx1800	ERR4086618;ERR4086619;ERR4086620;ERR4086621;ERR4086622;ERR4086623;ERR4086624	MetaCardis_2020_a	MUO
M0x20MCx1889	ERR4562162;ERR4562163;ERR4562164;ERR4562165;ERR4562166	MetaCardis_2020_a	MUNO
M0x20MCx1848	ERR4562147;ERR4562148;ERR4562149;ERR4562150	MetaCardis_2020_a	MUNO
M0x10MCx1844	ERR4088538;ERR4088539;ERR4088540;ERR4088541;ERR4088542	MetaCardis_2020_a	MUO
M0x10MCx1530	ERR4563370;ERR4563371;ERR4563372;ERR4563373	MetaCardis_2020_a	MUNO
M0x20MCx1221	ERR4561790;ERR4561791;ERR4561792;ERR4561793	MetaCardis_2020_a	MUO
M0x10MCx1805	ERR4086625;ERR4086626;ERR4086627;ERR4086628;ERR4086629;ERR4086630;ERR4086631	MetaCardis_2020_a	MUO
M0x10MCx1531	ERR4086537	MetaCardis_2020_a	MUO
M0x10MCx1888	ERR4086679;ERR4086680;ERR4086681;ERR4086682;ERR4086683;ERR4086684;ERR4086685;ERR4086686	MetaCardis_2020_a	MUO
M0x10MCx1847	ERR4088543;ERR4088544;ERR4088545;ERR4088546;ERR4088547;ERR4088548	MetaCardis_2020_a	MUO
M0x20MCx1223	ERR4561799;ERR4561800;ERR4561801;ERR4561802	MetaCardis_2020_a	MUO
M0x10MCx1574	ERR4088489;ERR4088490;ERR4088491;ERR4088492;ERR4088493	MetaCardis_2020_a	MUO
M0x10MCx1808	ERR4560870;ERR4560871;ERR4560872;ERR4560873;ERR4560874;ERR4560875;ERR4560876	MetaCardis_2020_a	MUO
M0x12MCx2987	ERR4561606;ERR4561607;ERR4561608;ERR4561609	MetaCardis_2020_a	MUNO
M0x10MCx1225	ERR4088425;ERR4088426;ERR4088427;ERR4088428;ERR4088429;ERR4088430;ERR4088431;ERR4088432;ERR4088433	MetaCardis_2020_a	MUO
M0x11MCx1274	ERR4561339;ERR4561340;ERR4561341;ERR4561342	MetaCardis_2020_a	MUO
M0x10MCx1228	ERR4560774;ERR4560775;ERR4560776;ERR4560777;ERR4560778	MetaCardis_2020_a	MUNO
M0x10MCx1229	ERR4563278;ERR4563279;ERR4563280;ERR4563281	MetaCardis_2020_a	MUNO
M0x12MCx2323	ERR4564154;ERR4564155;ERR4564156;ERR4564157	MetaCardis_2020_a	MUNO
M0x20MCx2885	ERR4089966;ERR4089967;ERR4089968;ERR4089969	MetaCardis_2020_a	MHNO
M0x20MCx2571	ERR4562593;ERR4562594;ERR4562595;ERR4562596	MetaCardis_2020_a	MUO
M0x11MCx2047	ERR4561428;ERR4561429;ERR4561430;ERR4561431	MetaCardis_2020_a	MUO
M0x11MCx2048	ERR4561432;ERR4561433;ERR4561434;ERR4561435;ERR4561436	MetaCardis_2020_a	MUO
M0x20MCx2888	ERR4562746;ERR4562747;ERR4562748;ERR4562749;ERR4562750	MetaCardis_2020_a	MUO
M0x20MCx2533	ERR4087790;ERR4087791;ERR4087792;ERR4087793;ERR4087794	MetaCardis_2020_a	MUO
M0x20MCx2536	ERR4087795;ERR4087796;ERR4087797;ERR4087798;ERR4087799;ERR4087800	MetaCardis_2020_a	MUNO
M0x10MCx2846	ERR4563656;ERR4563657;ERR4563658;ERR4563659	MetaCardis_2020_a	MUO
M0x20MCx2225	ERR4562406;ERR4562407;ERR4562408;ERR4562409;ERR4562410	MetaCardis_2020_a	MUO
M0x10MCx2577	ERR4561084;ERR4561085;ERR4561086;ERR4561087;ERR4561088	MetaCardis_2020_a	MUNO
M0x10MCx2268	ERR4561001;ERR4561002;ERR4561003;ERR4561004;ERR4561005;ERR4561006;ERR4561007;ERR4561008	MetaCardis_2020_a	MUO
M0x13MCx1887	ERR4564382;ERR4564383;ERR4564384;ERR4564385;ERR4564386	MetaCardis_2020_a	MUNO
M0x14MCx1583	ERR4089027;ERR4089028;ERR4089029;ERR4089030;ERR4089031;ERR4089032;ERR4089033;ERR4089034;ERR4089035;ERR4089036	MetaCardis_2020_a	MUNO
M0x20MCx3264	ERR4088099;ERR4088100;ERR4088101;ERR4088102;ERR4088103	MetaCardis_2020_a	MUO
M0x14MCx2979	ERR4089436;ERR4089437;ERR4089438;ERR4089439;ERR4089440;ERR4089441;ERR4089442;ERR4089443	MetaCardis_2020_a	MHNO
M0x14MCx2355	ERR4089238;ERR4089239;ERR4089240;ERR4089241;ERR4089242;ERR4089243;ERR4089244;ERR4089245	MetaCardis_2020_a	MHNO
M0x10MCx3268	ERR4563700;ERR4563701;ERR4563702;ERR4563703;ERR4563704	MetaCardis_2020_a	MUNO
M0x12MCx1480	ERR4563965;ERR4563966	MetaCardis_2020_a	MUO
M0x14MCx2088	ERR4089185;ERR4089186;ERR4089187;ERR4089188;ERR4089189;ERR4089190;ERR4089191;ERR4089192;ERR4089193	MetaCardis_2020_a	MHNO
M0x20MCx1920	ERR4087577;ERR4087578;ERR4087579;ERR4087580	MetaCardis_2020_a	MUO
M0x20MCx1921	ERR4087581;ERR4087582;ERR4087583;ERR4087584	MetaCardis_2020_a	MUO
M0x12MCx1719	ERR4564006;ERR4564007;ERR4564008;ERR4564009;ERR4564010	MetaCardis_2020_a	MUNO
M0x12MCx1446	ERR4563961;ERR4563962;ERR4563963;ERR4563964	MetaCardis_2020_a	MUNO
M0x10MCx1960	ERR4563449;ERR4563450;ERR4563451;ERR4563452;ERR4563453	MetaCardis_2020_a	MUO
M0x20MCx1925	ERR4089732;ERR4089733;ERR4089734;ERR4089735;ERR4089736	MetaCardis_2020_a	MHNO
M0x20MCx1613	ERR4561980;ERR4561981;ERR4561982;ERR4561983	MetaCardis_2020_a	MUO
M0x20MCx1615	ERR4561984;ERR4561985;ERR4561986;ERR4561987;ERR4561988	MetaCardis_2020_a	MUNO
M0x20MCx1341	ERR4089590;ERR4089591;ERR4089592;ERR4089593;ERR4089594	MetaCardis_2020_a	MUO
M0x13MCx2223	ERR4561653;ERR4561654;ERR4561655;ERR4561656	MetaCardis_2020_a	MUO
M0x10MCx1694	ERR4086579;ERR4086580;ERR4086581;ERR4086582;ERR4086583;ERR4086584;ERR4086585;ERR4086586	MetaCardis_2020_a	MUO
M0x10MCx1656	ERR4560847;ERR4560848;ERR4560849;ERR4560850;ERR4560851	MetaCardis_2020_a	MUO
M0x20MCx1389	ERR4561872;ERR4561873;ERR4561874;ERR4561875;ERR4561876	MetaCardis_2020_a	MUO
M0x10MCx1659	ERR4560852;ERR4560853;ERR4560854;ERR4560855;ERR4560856;ERR4560857	MetaCardis_2020_a	MUO
M0x14MCx3041	ERR4089454;ERR4089455;ERR4089456;ERR4089457;ERR4089458;ERR4089459	MetaCardis_2020_a	MUNO
M0x10MCx1344	ERR4563319;ERR4563320;ERR4563321;ERR4563322	MetaCardis_2020_a	MUNO
M0x11MCx1669	ERR4561372;ERR4561373;ERR4561374;ERR4561375;ERR4561376	MetaCardis_2020_a	MUO
M0x10MCx1307	ERR4560793;ERR4560794;ERR4560795;ERR4560796;ERR4560797;ERR4560798	MetaCardis_2020_a	MUO
M0x20MCx2921	ERR4087957;ERR4087958;ERR4087959;ERR4087960	MetaCardis_2020_a	MUNO
M0x20MCx2922	ERR4562768;ERR4562769;ERR4562770;ERR4562771;ERR4562772;ERR4562773;ERR4562774	MetaCardis_2020_a	MUO
M0x20MCx2964	ERR4089992;ERR4089993;ERR4089994;ERR4089995;ERR4089996;ERR4089997	MetaCardis_2020_a	MUO
M0x20MCx2923	ERR4562775;ERR4562776;ERR4562777;ERR4562778;ERR4562779;ERR4562780	MetaCardis_2020_a	MUO
M0x20MCx2650	ERR4562612;ERR4562613;ERR4562614;ERR4562615	MetaCardis_2020_a	MUO
M0x12MCx2489	ERR4564173;ERR4564174;ERR4564175;ERR4564176;ERR4564177	MetaCardis_2020_a	MUNO
M0x20MCx2927	ERR4562781;ERR4562782;ERR4562783;ERR4562784;ERR4562785;ERR4562786	MetaCardis_2020_a	MUNO
M0x20MCx2653	ERR4087853;ERR4087854;ERR4087855;ERR4087856;ERR4087857;ERR4087858	MetaCardis_2020_a	MUO
M0x12MCx2136	ERR4564101;ERR4564102;ERR4564103;ERR4564104;ERR4564105	MetaCardis_2020_a	MUNO
M0x20MCx2928	ERR4562787;ERR4562788;ERR4562789;ERR4562790;ERR4562791;ERR4562792;ERR4562793	MetaCardis_2020_a	MUO
M0x20MCx2696	ERR4562632;ERR4562633;ERR4562634;ERR4562635;ERR4562636	MetaCardis_2020_a	MUNO
M0x20MCx2697	ERR4562637;ERR4562638;ERR4562639;ERR4562640	MetaCardis_2020_a	MUO
M0x20MCx2615	ERR4087822;ERR4087823;ERR4087824;ERR4087825;ERR4087826;ERR4087827;ERR4087828	MetaCardis_2020_a	MUO
M0x10MCx2692	ERR4087009;ERR4087010;ERR4087011;ERR4087012;ERR4087013;ERR4087014;ERR4087015	MetaCardis_2020_a	MUO
M0x10MCx2611	ERR4561101;ERR4561102;ERR4561103;ERR4561104;ERR4561105	MetaCardis_2020_a	MUO
M0x20MCx2659	ERR4087859;ERR4087860;ERR4087861;ERR4087862	MetaCardis_2020_a	MUO
M0x20MCx2385	ERR4087756;ERR4087757;ERR4087758;ERR4087759	MetaCardis_2020_a	MUO
M0x20MCx2344	ERR4089819;ERR4089820;ERR4089821;ERR4089822;ERR4089823;ERR4089824	MetaCardis_2020_a	MHNO
M0x20MCx2345	ERR4562487;ERR4562488;ERR4562489	MetaCardis_2020_a	MUO
M0x20MCx2346	ERR4087742;ERR4087743;ERR4087744;ERR4087745;ERR4087746	MetaCardis_2020_a	MUO
M0x10MCx2341	ERR4086822;ERR4086823;ERR4086824;ERR4086825;ERR4086826;ERR4086827;ERR4086828;ERR4086829;ERR4086830;ERR4086831	MetaCardis_2020_a	MUO
M0x10MCx2301	ERR4088631;ERR4088632;ERR4088633;ERR4088634;ERR4088635;ERR4088636;ERR4088637	MetaCardis_2020_a	MUO
M0x20MCx2348	ERR4562490;ERR4562491;ERR4562492;ERR4562493	MetaCardis_2020_a	MUO
M0x10MCx2032	ERR4563467;ERR4563468;ERR4563469;ERR4563470	MetaCardis_2020_a	MUO
M0x20MCx2038	ERR4562254;ERR4562255;ERR4562256;ERR4562257	MetaCardis_2020_a	MUNO
M0x14MCx2741	ERR4089371;ERR4089372;ERR4089373;ERR4089374	MetaCardis_2020_a	MHNO
M0x20MCx3343	ERR4562959;ERR4562960;ERR4562961;ERR4562962;ERR4562963	MetaCardis_2020_a	MUO
M0x20MCx3386	ERR4562976;ERR4562977;ERR4562978;ERR4562979	MetaCardis_2020_a	MUO
M0x20MCx3306	ERR4088113;ERR4088114;ERR4088115;ERR4088116;ERR4088117	MetaCardis_2020_a	MUO
M0x14MCx2789	ERR4089383;ERR4089384;ERR4089385;ERR4089386;ERR4089387;ERR4089388;ERR4089389;ERR4089390	MetaCardis_2020_a	MUNO
M0x14MCx2749	ERR4089375;ERR4089376;ERR4089377;ERR4089378	MetaCardis_2020_a	MHNO
M0x10MCx3346	ERR4563723;ERR4563724;ERR4563725;ERR4563726;ERR4563727	MetaCardis_2020_a	MUO
M0x14MCx1399	ERR4088990;ERR4088991;ERR4088992;ERR4088993;ERR4088994;ERR4088995;ERR4088996	MetaCardis_2020_a	MHNO
M0x14MCx2162	ERR4089194;ERR4089195;ERR4089196;ERR4089197;ERR4089198	MetaCardis_2020_a	MHNO
M0x10MCx3347	ERR4561290;ERR4561291;ERR4561292;ERR4561293;ERR4561294	MetaCardis_2020_a	MUO
M0x20MCx3079	ERR4562847;ERR4562848;ERR4562849;ERR4562850;ERR4562851	MetaCardis_2020_a	MUNO
M0x10MCx3074	ERR4561231;ERR4561232;ERR4561233;ERR4561234	MetaCardis_2020_a	MUO
M0x14MCx2437	ERR4089280;ERR4089281;ERR4089282;ERR4089283;ERR4089284	MetaCardis_2020_a	MHNO
M0x14MCx2479	ERR4089297;ERR4089298;ERR4089299;ERR4089300;ERR4089301;ERR4089302;ERR4089303;ERR4089304	MetaCardis_2020_a	MHNO
M0x10MCx3078	ERR4087115;ERR4087116;ERR4087117	MetaCardis_2020_a	MUO
M0x20MCx1732	ERR4562088;ERR4562089;ERR4562090;ERR4562091;ERR4562092	MetaCardis_2020_a	MUNO
M0x20MCx1733	ERR4562093;ERR4562094;ERR4562095;ERR4562096;ERR4562097;ERR4562098	MetaCardis_2020_a	MUO
M0x20MCx1734	ERR4089689;ERR4089690;ERR4089691;ERR4089692	MetaCardis_2020_a	MUNO
M0x20MCx1777	ERR4562125;ERR4562126;ERR4562127;ERR4562128	MetaCardis_2020_a	MUO
M0x20MCx1422	ERR4561891;ERR4561892;ERR4561893;ERR4561894;ERR4561895;ERR4561896;ERR4561897;ERR4561898;ERR4561899	MetaCardis_2020_a	MUO
M0x10MCx1773	ERR4086607;ERR4086608;ERR4086609;ERR4086610;ERR4086611	MetaCardis_2020_a	MUO
M0x13MCx2071	ERR4564387	MetaCardis_2020_a	MUNO
M0x20MCx1464	ERR4561922;ERR4561923;ERR4561924;ERR4561925;ERR4561926;ERR4561927	MetaCardis_2020_a	MUO
M0x20MCx1191	ERR4087353;ERR4087354;ERR4087355;ERR4087356;ERR4087357	MetaCardis_2020_a	MUO
M0x20MCx1152	ERR4089539;ERR4089540;ERR4089541;ERR4089542;ERR4089543	MetaCardis_2020_a	MUO
M0x10MCx1778	ERR4563412;ERR4563413;ERR4563414;ERR4563415	MetaCardis_2020_a	MUNO
M0x20MCx1156	ERR4561757;ERR4561758;ERR4561759;ERR4561760;ERR4561761	MetaCardis_2020_a	MUNO
M0x10MCx1151	ERR4560743;ERR4560744;ERR4560745;ERR4560746;ERR4560747	MetaCardis_2020_a	MUO
M0x20MCx1157	ERR4561762;ERR4561763;ERR4561764;ERR4561765;ERR4561766	MetaCardis_2020_a	MUNO
M0x10MCx1153	ERR4560748;ERR4560749;ERR4560750;ERR4560751;ERR4560752	MetaCardis_2020_a	MUO
M0x11MCx2511	ERR4563798;ERR4563799;ERR4563800;ERR4563801;ERR4563802	MetaCardis_2020_a	MUO
M0x11MCx1160	ERR4561316;ERR4561317;ERR4561318;ERR4561319;ERR4561320	MetaCardis_2020_a	MUNO
M0x10MCx1154	ERR4560753;ERR4560754;ERR4560755;ERR4560756;ERR4560757;ERR4560758	MetaCardis_2020_a	MUO
M0x11MCx1161	ERR4561321;ERR4561322;ERR4561323;ERR4561324	MetaCardis_2020_a	MUO
M0x10MCx1429	ERR4560815;ERR4560816;ERR4560817;ERR4560818;ERR4560819	MetaCardis_2020_a	MUO
M0x10MCx1155	ERR4563263;ERR4563264;ERR4563265;ERR4563266;ERR4563267	MetaCardis_2020_a	MUNO
M0x12MCx2291	ERR4564135;ERR4564136;ERR4564137;ERR4564138;ERR4564139	MetaCardis_2020_a	MUNO
M0x12MCx2212	ERR4564118;ERR4564119;ERR4564120;ERR4564121	MetaCardis_2020_a	MUO
M0x10MCx2730	ERR4087024;ERR4087025;ERR4087026;ERR4087027;ERR4087028	MetaCardis_2020_a	MUO
M0x20MCx2421	ERR4562525;ERR4562526;ERR4562527;ERR4562528	MetaCardis_2020_a	MUNO
M0x20MCx2737	ERR4562659;ERR4562660;ERR4562661;ERR4562662	MetaCardis_2020_a	MUO
M0x20MCx2422	ERR4562529;ERR4562530;ERR4562531;ERR4562532	MetaCardis_2020_a	MUO
M0x10MCx2779	ERR4087043;ERR4087044;ERR4087045;ERR4087046	MetaCardis_2020_a	MUO
M0x10MCx2152	ERR4086755;ERR4086756;ERR4086757;ERR4086758;ERR4086759	MetaCardis_2020_a	MUO
M0x20MCx2117	ERR4087645;ERR4087646;ERR4087647;ERR4087648	MetaCardis_2020_a	MUNO
M0x20MCx2119	ERR4089783;ERR4089784;ERR4089785;ERR4089786	MetaCardis_2020_a	MHNO
M0x10MCx2155	ERR4086760;ERR4086761;ERR4086762;ERR4086763;ERR4086764	MetaCardis_2020_a	MUO
M0x11MCx3248	ERR4563849;ERR4563850;ERR4563851;ERR4563852;ERR4563853	MetaCardis_2020_a	MUNO
M0x14MCx1747	ERR4089083;ERR4089084;ERR4089085;ERR4089086;ERR4089087	MetaCardis_2020_a	MHNO
M0x10MCx3420	ERR4563733;ERR4563734;ERR4563735;ERR4563736;ERR4563737;ERR4563738	MetaCardis_2020_a	MUO
M0x14MCx2510	ERR4089318;ERR4089319;ERR4089320;ERR4089321;ERR4089322;ERR4089323;ERR4089324;ERR4089325	MetaCardis_2020_a	MHNO
M0x10MCx3197	ERR4561246;ERR4561247;ERR4561248;ERR4561249;ERR4561250	MetaCardis_2020_a	MUO
M0x10MCx3156	ERR4561235;ERR4561236;ERR4561237;ERR4561238;ERR4561239;ERR4561240;ERR4561241	MetaCardis_2020_a	MUO
M0x12MCx1642	ERR4563987;ERR4563988;ERR4563989;ERR4563990	MetaCardis_2020_a	MUNO
M0x20MCx1812	ERR4562129;ERR4562130;ERR4562131;ERR4562132	MetaCardis_2020_a	MUNO
M0x20MCx1815	ERR4087531;ERR4087532;ERR4087533;ERR4087534;ERR4087535	MetaCardis_2020_a	MUO
M0x20MCx1500	ERR4087432;ERR4087433;ERR4087434;ERR4087435;ERR4087436	MetaCardis_2020_a	MUO
M0x20MCx1898	ERR4562167;ERR4562168;ERR4562169;ERR4562170	MetaCardis_2020_a	MUO
M0x20MCx1501	ERR4564474;ERR4564475;ERR4564476;ERR4564477;ERR4564478	MetaCardis_2020_a	MUNO
M0x10MCx1811	ERR4086637;ERR4086638;ERR4086639;ERR4086640;ERR4086641;ERR4086642	MetaCardis_2020_a	MUO
M0x20MCx1899	ERR4087572;ERR4087573;ERR4087574;ERR4087575;ERR4087576	MetaCardis_2020_a	MUNO
M0x20MCx1504	ERR4561933;ERR4561934;ERR4561935;ERR4561936;ERR4561937;ERR4561938;ERR4561939;ERR4561940;ERR4561941	MetaCardis_2020_a	MUO
M0x10MCx1581	ERR4086561;ERR4086562;ERR4086563;ERR4086564;ERR4086565;ERR4086566	MetaCardis_2020_a	MUO
M0x10MCx1814	ERR4086643;ERR4086644;ERR4086645;ERR4086646;ERR4086647	MetaCardis_2020_a	MUO
M0x20MCx1232	ERR4564463;ERR4564464;ERR4564465;ERR4564466;ERR4564467;ERR4564468	MetaCardis_2020_a	MUNO
M0x20MCx1233	ERR4561803;ERR4561804;ERR4561805;ERR4561806	MetaCardis_2020_a	MUO
M0x10MCx1543	ERR4560833;ERR4560834;ERR4560835;ERR4560836;ERR4560837	MetaCardis_2020_a	MUO
M0x10MCx1585	ERR4088494;ERR4088495;ERR4088496;ERR4088497;ERR4088498;ERR4088499;ERR4088500;ERR4088501	MetaCardis_2020_a	MUO
M0x11MCx1826	ERR4561399;ERR4561400;ERR4561401;ERR4561402;ERR4561403;ERR4561404	MetaCardis_2020_a	MUO
M0x10MCx1505	ERR4086529;ERR4086530;ERR4086531;ERR4086532	MetaCardis_2020_a	MUO
M0x12MCx2993	ERR4564244;ERR4564245;ERR4564246;ERR4564247;ERR4564248	MetaCardis_2020_a	MUNO
M0x10MCx1587	ERR4563377;ERR4563378;ERR4563379;ERR4563380;ERR4563381	MetaCardis_2020_a	MUNO
M0x10MCx1277	ERR4560783;ERR4560784;ERR4560785;ERR4560786;ERR4560787	MetaCardis_2020_a	MUNO
M0x11MCx1246	ERR4561325;ERR4561326;ERR4561327;ERR4561328;ERR4561329	MetaCardis_2020_a	MUO
M0x11MCx2056	ERR4561437;ERR4561438;ERR4561439;ERR4561440;ERR4561441	MetaCardis_2020_a	MUNO
M0x20MCx2896	ERR4089974;ERR4089975;ERR4089976;ERR4089977;ERR4089978	MetaCardis_2020_a	MHNO
M0x12MCx2339	ERR4561593;ERR4561594;ERR4561595;ERR4561596;ERR4561597;ERR4561598	MetaCardis_2020_a	MUNO
M0x10MCx2892	ERR4561178;ERR4561179;ERR4561180;ERR4561181;ERR4561182;ERR4561183	MetaCardis_2020_a	MUO
M0x20MCx2857	ERR4089950;ERR4089951;ERR4089952;ERR4089953;ERR4089954	MetaCardis_2020_a	MUNO
M0x20MCx2816	ERR4562687;ERR4562688;ERR4562689;ERR4562690	MetaCardis_2020_a	MUO
M0x10MCx2580	ERR4561089;ERR4561090;ERR4561091;ERR4561092	MetaCardis_2020_a	MUO
M0x10MCx2813	ERR4561157;ERR4561158;ERR4561159;ERR4561160;ERR4561161	MetaCardis_2020_a	MUO
M0x20MCx2504	ERR4087777;ERR4087778;ERR4087779;ERR4087780	MetaCardis_2020_a	MUO
M0x10MCx2540	ERR4563557;ERR4563558;ERR4563559;ERR4563560	MetaCardis_2020_a	MUNO
M0x20MCx2546	ERR4562578;ERR4562579;ERR4562580;ERR4562581;ERR4562582	MetaCardis_2020_a	MUO
M0x20MCx2231	ERR4562415;ERR4562416;ERR4562417;ERR4562418	MetaCardis_2020_a	MUNO
M0x10MCx2856	ERR4561166;ERR4561167;ERR4561168;ERR4561169;ERR4561170	MetaCardis_2020_a	MUO
M0x20MCx2547	ERR4087801;ERR4087802;ERR4087803;ERR4087804	MetaCardis_2020_a	MUO
M0x10MCx2583	ERR4561093;ERR4561094;ERR4561095;ERR4561096	MetaCardis_2020_a	MUNO
M0x20MCx2233	ERR4089791;ERR4089792;ERR4089793;ERR4089794	MetaCardis_2020_a	MUNO
M0x10MCx2585	ERR4086946;ERR4086947;ERR4086948;ERR4086949;ERR4086950;ERR4086951;ERR4086952	MetaCardis_2020_a	MUO
M0x20MCx2235	ERR4087677;ERR4087678;ERR4087679;ERR4087680	MetaCardis_2020_a	MUO
M0x10MCx2507	ERR4563552;ERR4563553;ERR4563554;ERR4563555;ERR4563556	MetaCardis_2020_a	MUO
M0x10MCx2277	ERR4086794;ERR4086795;ERR4086796;ERR4086797;ERR4086798;ERR4086799;ERR4086800;ERR4086801;ERR4086802	MetaCardis_2020_a	MUO
M0x12MCx3333	ERR4564308;ERR4564309;ERR4564310;ERR4564311	MetaCardis_2020_a	MUNO
M0x11MCx3093	ERR4561541;ERR4561542;ERR4561543;ERR4561544	MetaCardis_2020_a	MUO
M0x11MCx3054	ERR4561537;ERR4561538;ERR4561539;ERR4561540	MetaCardis_2020_a	MUO
M0x14MCx1861	ERR4089115;ERR4089116;ERR4089117;ERR4089118	MetaCardis_2020_a	MHNO
M0x11MCx3016	ERR4561532;ERR4561533;ERR4561534;ERR4561535;ERR4561536	MetaCardis_2020_a	MUNO
M0x12MCx3026	ERR4564254;ERR4564255;ERR4564256;ERR4564257;ERR4564258	MetaCardis_2020_a	MUO
M0x14MCx2670	ERR4089358;ERR4089359;ERR4089360;ERR4089361	MetaCardis_2020_a	MUNO
M0x14MCx2986	ERR4089444;ERR4089445;ERR4089446;ERR4089447;ERR4089448;ERR4089449;ERR4089450;ERR4089451;ERR4089452;ERR4089453	MetaCardis_2020_a	MUNO
M0x13MCx1231	ERR4564345;ERR4564346;ERR4564347;ERR4564348;ERR4564349	MetaCardis_2020_a	MUO
M0x10MCx3273	ERR4561260;ERR4561261;ERR4561262;ERR4561263	MetaCardis_2020_a	MUNO
M0x14MCx1209	ERR4088960;ERR4088961;ERR4088962;ERR4088963;ERR4088964	MetaCardis_2020_a	MHNO
M0x12MCx1764	ERR4561583	MetaCardis_2020_a	MUNO
M0x12MCx1495	ERR4563967;ERR4563968;ERR4563969;ERR4563970	MetaCardis_2020_a	MUNO
M0x20MCx1660	ERR4562016;ERR4562017;ERR4562018;ERR4562019	MetaCardis_2020_a	MUNO
M0x20MCx1620	ERR4087478;ERR4087479;ERR4087480;ERR4087481	MetaCardis_2020_a	MUNO
M0x10MCx1931	ERR4560903;ERR4560904;ERR4560905;ERR4560906;ERR4560907	MetaCardis_2020_a	MUNO
M0x20MCx1622	ERR4562000;ERR4562001;ERR4562002;ERR4562003	MetaCardis_2020_a	MUO
M0x12MCx1147	ERR4561563;ERR4561564;ERR4561565;ERR4561566;ERR4561567;ERR4561568;ERR4561569;ERR4561570	MetaCardis_2020_a	MUNO
M0x13MCx2273	ERR4087290;ERR4087291;ERR4087292;ERR4087293	MetaCardis_2020_a	MUNO
M0x13MCx2232	ERR4088881;ERR4088882;ERR4088883;ERR4088884;ERR4088885	MetaCardis_2020_a	MUNO
M0x20MCx1393	ERR4089608;ERR4089609;ERR4089610;ERR4089611;ERR4089612	MetaCardis_2020_a	MUNO
M0x20MCx1352	ERR4561856;ERR4561857;ERR4561858;ERR4561859	MetaCardis_2020_a	MUO
M0x10MCx1936	ERR4088562;ERR4088563;ERR4088564;ERR4088565;ERR4088566;ERR4088567	MetaCardis_2020_a	MUO
M0x14MCx3320	ERR4089480;ERR4089481;ERR4089482;ERR4089483;ERR4089484;ERR4089485;ERR4089486	MetaCardis_2020_a	MUNO
M0x10MCx1390	ERR4088444;ERR4088445;ERR4088446;ERR4088447;ERR4088448	MetaCardis_2020_a	MUO
M0x10MCx1391	ERR4560811;ERR4560812;ERR4560813;ERR4560814	MetaCardis_2020_a	MUO
M0x10MCx1624	ERR4088502;ERR4088503;ERR4088504;ERR4088505	MetaCardis_2020_a	MUNO
M0x10MCx1625	ERR4563382;ERR4563383;ERR4563384;ERR4563385	MetaCardis_2020_a	MUO
M0x10MCx1668	ERR4563395;ERR4563396;ERR4563397;ERR4563398	MetaCardis_2020_a	MUNO
M0x14MCx3050	ERR4089460;ERR4089461;ERR4089462;ERR4089463	MetaCardis_2020_a	MHNO
M0x11MCx2481	ERR4561478;ERR4561479;ERR4561480;ERR4561481;ERR4561482	MetaCardis_2020_a	MUO
M0x12MCx2763	ERR4564214;ERR4564215;ERR4564216;ERR4564217;ERR4564218	MetaCardis_2020_a	MUO
M0x10MCx1318	ERR4563299;ERR4563300;ERR4563301;ERR4563302;ERR4563303	MetaCardis_2020_a	MUNO
M0x11MCx2130	ERR4561442;ERR4561443;ERR4561444;ERR4561445;ERR4561446	MetaCardis_2020_a	MUNO
M0x11MCx1329	ERR4563746;ERR4563747;ERR4563748;ERR4563749	MetaCardis_2020_a	MUO
M0x12MCx2454	ERR4564169;ERR4564170;ERR4564171;ERR4564172	MetaCardis_2020_a	MUO
M0x12MCx2100	ERR4561589;ERR4561590;ERR4561591;ERR4561592	MetaCardis_2020_a	MUNO
M0x20MCx2934	ERR4087961;ERR4087962;ERR4087963;ERR4087964;ERR4087965	MetaCardis_2020_a	MUO
M0x20MCx2664	ERR4562620;ERR4562621;ERR4562622;ERR4562623	MetaCardis_2020_a	MUO
M0x20MCx2350	ERR4562494;ERR4562495;ERR4562496;ERR4562497;ERR4562498;ERR4562499;ERR4562500	MetaCardis_2020_a	MUNO
M0x20MCx2310	ERR4087722;ERR4087723;ERR4087724;ERR4087725	MetaCardis_2020_a	MUO
M0x13MCx3274	ERR4564414;ERR4564415;ERR4564416;ERR4564417;ERR4564418	MetaCardis_2020_a	MUNO
M0x10MCx2976	ERR4561201;ERR4561202;ERR4561203;ERR4561204;ERR4561205	MetaCardis_2020_a	MUO
M0x20MCx2626	ERR4562609;ERR4562610;ERR4562611	MetaCardis_2020_a	MUNO
M0x12MCx2109	ERR4564088;ERR4564089;ERR4564090;ERR4564091;ERR4564092;ERR4564093;ERR4564094;ERR4564095	MetaCardis_2020_a	MUNO
M0x20MCx2669	ERR4562624;ERR4562625;ERR4562626;ERR4562627	MetaCardis_2020_a	MUNO
M0x10MCx2939	ERR4561196;ERR4561197;ERR4561198;ERR4561199;ERR4561200	MetaCardis_2020_a	MUO
M0x10MCx2392	ERR4088653;ERR4088654;ERR4088655;ERR4088656	MetaCardis_2020_a	MUNO
M0x10MCx2666	ERR4086993;ERR4086994;ERR4086995;ERR4086996;ERR4086997;ERR4086998;ERR4086999	MetaCardis_2020_a	MUO
M0x20MCx2083	ERR4562289;ERR4562290;ERR4562291;ERR4562292;ERR4562293;ERR4562294	MetaCardis_2020_a	MUNO
M0x10MCx2668	ERR4088695;ERR4088696;ERR4088697;ERR4088698;ERR4088699	MetaCardis_2020_a	MUO
M0x20MCx2086	ERR4562300;ERR4562301;ERR4562302;ERR4562303;ERR4562304;ERR4562305	MetaCardis_2020_a	MUO
M0x20MCx2045	ERR4562258;ERR4562259;ERR4562260;ERR4562261;ERR4562262;ERR4562263;ERR4562264	MetaCardis_2020_a	MUO
M0x20MCx2087	ERR4562306;ERR4562307;ERR4562308;ERR4562309;ERR4562310;ERR4562311	MetaCardis_2020_a	MUNO
M0x10MCx2315	ERR4561013;ERR4561014;ERR4561015;ERR4561016;ERR4561017	MetaCardis_2020_a	MUNO
M0x20MCx2007	ERR4562223;ERR4562224;ERR4562225;ERR4562226;ERR4562227;ERR4562228	MetaCardis_2020_a	MUNO
M0x20MCx2049	ERR4562265;ERR4562266;ERR4562267;ERR4562268;ERR4562269;ERR4562270;ERR4562271	MetaCardis_2020_a	MUO
M0x10MCx2046	ERR4563471;ERR4563472;ERR4563473;ERR4563474;ERR4563475;ERR4563476	MetaCardis_2020_a	MUNO
M0x11MCx3134	ERR4563833;ERR4563834;ERR4563835;ERR4563836	MetaCardis_2020_a	MUNO
M0x14MCx1940	ERR4089145;ERR4089146;ERR4089147;ERR4089148;ERR4089149;ERR4089150;ERR4089151;ERR4089152;ERR4089153;ERR4089154;ERR4089155	MetaCardis_2020_a	MUNO
M0x14MCx1943	ERR4089156;ERR4089157;ERR4089158;ERR4089159	MetaCardis_2020_a	MHNO
M0x20MCx3310	ERR4562936;ERR4562937;ERR4562938;ERR4562939;ERR4562940;ERR4562941	MetaCardis_2020_a	MUO
M0x20MCx3040	ERR4562827;ERR4562828;ERR4562829;ERR4562830;ERR4562831	MetaCardis_2020_a	MUO
M0x14MCx1363	ERR4088980;ERR4088981;ERR4088982;ERR4088983	MetaCardis_2020_a	MUNO
M0x10MCx3395	ERR4561295;ERR4561296;ERR4561297;ERR4561298;ERR4561299;ERR4561300	MetaCardis_2020_a	MUO
M0x10MCx3354	ERR4087240;ERR4087241;ERR4087242;ERR4087243;ERR4087244;ERR4087245;ERR4087246;ERR4087247;ERR4087248	MetaCardis_2020_a	MUO
M0x10MCx3042	ERR4087105;ERR4087106;ERR4087107;ERR4087108;ERR4087109	MetaCardis_2020_a	MUO
M0x10MCx3001	ERR4561214;ERR4561215;ERR4561216;ERR4561217;ERR4561218	MetaCardis_2020_a	MUNO
M0x10MCx3318	ERR4563714;ERR4563715;ERR4563716;ERR4563717	MetaCardis_2020_a	MUO
M0x12MCx1886	ERR4564048;ERR4564049;ERR4564050;ERR4564051;ERR4564052;ERR4564053	MetaCardis_2020_a	MUO
M0x13MCx2660	ERR4561685;ERR4561686;ERR4561687;ERR4561688	MetaCardis_2020_a	MUO
M0x13MCx2620	ERR4564402;ERR4564403;ERR4564404;ERR4564405	MetaCardis_2020_a	MUNO
M0x20MCx1780	ERR4089702;ERR4089703;ERR4089704;ERR4089705;ERR4089706;ERR4089707	MetaCardis_2020_a	MHNO
M0x13MCx2621	ERR4088899;ERR4088900;ERR4088901;ERR4088902;ERR4088903	MetaCardis_2020_a	MUO
M0x20MCx1703	ERR4562059;ERR4562060;ERR4562061;ERR4562062	MetaCardis_2020_a	MUO
M0x20MCx1704	ERR4562063;ERR4562064;ERR4562065;ERR4562066	MetaCardis_2020_a	MUO
M0x10MCx1702	ERR4086587;ERR4086588;ERR4086589;ERR4086590;ERR4086591;ERR4086592;ERR4086593	MetaCardis_2020_a	MUO
M0x11MCx1751	ERR4563763;ERR4563764;ERR4563765;ERR4563766	MetaCardis_2020_a	MUNO
M0x10MCx1745	ERR4088511;ERR4088512;ERR4088513;ERR4088514;ERR4088515;ERR4088516	MetaCardis_2020_a	MUO
M0x10MCx1471	ERR4560823;ERR4560824;ERR4560825;ERR4560826;ERR4560827	MetaCardis_2020_a	MUO
M0x20MCx1121	ERR4087336;ERR4087337;ERR4087338;ERR4087339	MetaCardis_2020_a	MUO
M0x10MCx1472	ERR4088462;ERR4088463;ERR4088464;ERR4088465;ERR4088466;ERR4088467;ERR4088468	MetaCardis_2020_a	MUO
M0x10MCx1431	ERR4563346;ERR4563347;ERR4563348;ERR4563349	MetaCardis_2020_a	MUNO
M0x14MCx3405	ERR4089508;ERR4089509;ERR4089510;ERR4089511	MetaCardis_2020_a	MHNO
M0x20MCx1125	ERR4089522;ERR4089523;ERR4089524;ERR4089525;ERR4089526	MetaCardis_2020_a	MUNO
M0x11MCx1758	ERR4561391;ERR4561392;ERR4561393;ERR4561394	MetaCardis_2020_a	MUO
M0x10MCx1436	ERR4088453;ERR4088454;ERR4088455;ERR4088456;ERR4088457	MetaCardis_2020_a	MUO
M0x10MCx1162	ERR4088401;ERR4088402;ERR4088403;ERR4088404;ERR4088405;ERR4088406;ERR4088407	MetaCardis_2020_a	MUO
M0x20MCx1168	ERR4087349;ERR4087350;ERR4087351;ERR4087352	MetaCardis_2020_a	MUO
M0x11MCx2290	ERR4561461;ERR4561462;ERR4561463;ERR4561464	MetaCardis_2020_a	MUO
M0x12MCx2530	ERR4564184;ERR4564185;ERR4564186;ERR4564187	MetaCardis_2020_a	MUO
M0x11MCx1448	ERR4561349;ERR4561350;ERR4561351;ERR4561352	MetaCardis_2020_a	MUNO
M0x12MCx2849	ERR4564228;ERR4564229;ERR4564230;ERR4564231;ERR4564232;ERR4564233;ERR4564234;ERR4564235	MetaCardis_2020_a	MUNO
M0x20MCx2742	ERR4562663;ERR4562664;ERR4562665;ERR4562666;ERR4562667;ERR4562668	MetaCardis_2020_a	MUNO
M0x13MCx3311	ERR4088933;ERR4088934;ERR4088935	MetaCardis_2020_a	MUNO
M0x20MCx2787	ERR4089933;ERR4089934;ERR4089935;ERR4089936	MetaCardis_2020_a	MUNO
M0x13MCx3080	ERR4564406;ERR4564407;ERR4564408;ERR4564409	MetaCardis_2020_a	MUO
M0x13MCx3356	ERR4561724;ERR4561725;ERR4561726;ERR4561727;ERR4561728;ERR4561729;ERR4561730	MetaCardis_2020_a	MUO
M0x20MCx2475	ERR4562540;ERR4562541;ERR4562542;ERR4562543;ERR4562544;ERR4562545	MetaCardis_2020_a	MUNO
M0x10MCx2470	ERR4086903;ERR4086904;ERR4086905;ERR4086906	MetaCardis_2020_a	MUO
M0x20MCx2161	ERR4087649;ERR4087650;ERR4087651;ERR4087652	MetaCardis_2020_a	MUO
M0x20MCx2477	ERR4562546;ERR4562547;ERR4562548;ERR4562549;ERR4562550	MetaCardis_2020_a	MUNO
M0x10MCx2472	ERR4563542;ERR4563543;ERR4563544;ERR4563545;ERR4563546	MetaCardis_2020_a	MUO
M0x10MCx2748	ERR4563629;ERR4563630;ERR4563631;ERR4563632	MetaCardis_2020_a	MUO
M0x10MCx2474	ERR4086907;ERR4086908;ERR4086909;ERR4086910;ERR4086911;ERR4086912;ERR4086913	MetaCardis_2020_a	MUO
M0x10MCx2707	ERR4563625;ERR4563626;ERR4563627;ERR4563628	MetaCardis_2020_a	MUNO
M0x10MCx2433	ERR4088662;ERR4088663;ERR4088664	MetaCardis_2020_a	MUO
M0x10MCx2476	ERR4563547;ERR4563548;ERR4563549;ERR4563550;ERR4563551	MetaCardis_2020_a	MUNO
M0x10MCx2435	ERR4561057;ERR4561058;ERR4561059;ERR4561060;ERR4561061	MetaCardis_2020_a	MUNO
M0x10MCx2169	ERR4563492;ERR4563493;ERR4563494;ERR4563495;ERR4563496;ERR4563497;ERR4563498;ERR4563499	MetaCardis_2020_a	MUO
M0x14MCx1485	ERR4088997;ERR4088998;ERR4088999;ERR4089000;ERR4089001;ERR4089002;ERR4089003;ERR4089004;ERR4089005;ERR4089006;ERR4089007	MetaCardis_2020_a	MHNO
M0x20MCx3127	ERR4562872;ERR4562873;ERR4562874;ERR4562875	MetaCardis_2020_a	MUNO
M0x12MCx1922	ERR4564073;ERR4564074;ERR4564075;ERR4564076;ERR4564077	MetaCardis_2020_a	MUNO
M0x12MCx1651	ERR4563991;ERR4563992;ERR4563993;ERR4563994;ERR4563995	MetaCardis_2020_a	MUNO
M0x12MCx1652	ERR4563996;ERR4563997;ERR4563998;ERR4563999	MetaCardis_2020_a	MUNO
M0x20MCx1820	ERR4087536;ERR4087537;ERR4087538;ERR4087539;ERR4087540	MetaCardis_2020_a	MUO
M0x13MCx2743	ERR4088913;ERR4088914;ERR4088915;ERR4088916;ERR4088917	MetaCardis_2020_a	MUNO
M0x12MCx1347	ERR4563928;ERR4563929;ERR4563930;ERR4563931	MetaCardis_2020_a	MUO
M0x20MCx1866	ERR4564484;ERR4564485;ERR4564486;ERR4564487	MetaCardis_2020_a	MUO
M0x20MCx1593	ERR4561976;ERR4561977;ERR4561978;ERR4561979	MetaCardis_2020_a	MUO
M0x20MCx1512	ERR4561952;ERR4561953;ERR4561954;ERR4561955	MetaCardis_2020_a	MUNO
M0x10MCx1864	ERR4560884;ERR4560885;ERR4560886;ERR4560887;ERR4560888	MetaCardis_2020_a	MUO
M0x10MCx1865	ERR4088549;ERR4088550;ERR4088551;ERR4088552;ERR4088553;ERR4088554;ERR4088555;ERR4088556	MetaCardis_2020_a	MUO
M0x11MCx2950	ERR4561527;ERR4561528;ERR4561529;ERR4561530;ERR4561531	MetaCardis_2020_a	MUO
M0x11MCx2910	ERR4561513;ERR4561514;ERR4561515;ERR4561516;ERR4561517	MetaCardis_2020_a	MUO
M0x20MCx1599	ERR4087470;ERR4087471;ERR4087472;ERR4087473	MetaCardis_2020_a	MUO
M0x20MCx1203	ERR4089552;ERR4089553;ERR4089554;ERR4089555	MetaCardis_2020_a	MHNO
M0x20MCx1245	ERR4089556;ERR4089557;ERR4089558;ERR4089559;ERR4089560;ERR4089561	MetaCardis_2020_a	MUO
M0x11MCx2680	ERR4561489;ERR4561490;ERR4561491;ERR4561492	MetaCardis_2020_a	MUO
M0x11MCx2914	ERR4561518;ERR4561519;ERR4561520;ERR4561521	MetaCardis_2020_a	MUO
M0x13MCx2129	ERR4564388;ERR4564389;ERR4564390;ERR4564391	MetaCardis_2020_a	MUO
M0x20MCx1207	ERR4561786;ERR4561787;ERR4561788;ERR4561789	MetaCardis_2020_a	MUNO
M0x11MCx2957	ERR4563828;ERR4563829;ERR4563830;ERR4563831;ERR4563832	MetaCardis_2020_a	MUNO
M0x10MCx1518	ERR4088472;ERR4088473	MetaCardis_2020_a	MUO
M0x14MCx3258	ERR4089474;ERR4089475;ERR4089476;ERR4089477;ERR4089478;ERR4089479	MetaCardis_2020_a	MHNO
M0x12MCx2380	ERR4564163;ERR4564164;ERR4564165;ERR4564166	MetaCardis_2020_a	MUNO
M0x20MCx2820	ERR4562691;ERR4562692;ERR4562693;ERR4562694	MetaCardis_2020_a	MUO
M0x11MCx2379	ERR4563790;ERR4563791;ERR4563792;ERR4563793	MetaCardis_2020_a	MUO
M0x20MCx2863	ERR4562728;ERR4562729;ERR4562730;ERR4562731	MetaCardis_2020_a	MUO
M0x20MCx2823	ERR4562699;ERR4562700;ERR4562701;ERR4562702;ERR4562703;ERR4562704	MetaCardis_2020_a	MUO
M0x12MCx2347	ERR4564158;ERR4564159;ERR4564160;ERR4564161;ERR4564162	MetaCardis_2020_a	MUNO
M0x10MCx2862	ERR4088716;ERR4088717	MetaCardis_2020_a	MUO
M0x12MCx2035	ERR4564087	MetaCardis_2020_a	MUNO
M0x10MCx2864	ERR4563660;ERR4563661	MetaCardis_2020_a	MUO
M0x20MCx2245	ERR4562428;ERR4562429;ERR4562430;ERR4562431;ERR4562432;ERR4562433;ERR4562434	MetaCardis_2020_a	MUO
M0x10MCx2829	ERR4087047;ERR4087048;ERR4087049;ERR4087050;ERR4087051;ERR4087052;ERR4087053;ERR4087054;ERR4087055;ERR4087056	MetaCardis_2020_a	MUO
M0x10MCx2200	ERR4088609;ERR4088610;ERR4088611;ERR4088612;ERR4088613;ERR4088614;ERR4088615;ERR4088616;ERR4088617;ERR4088618;ERR4088619	MetaCardis_2020_a	MUO
M0x20MCx2288	ERR4562458;ERR4562459;ERR4562460;ERR4562461	MetaCardis_2020_a	MUO
M0x20MCx2289	ERR4562462;ERR4562463;ERR4562464	MetaCardis_2020_a	MUNO
M0x10MCx2599	ERR4563575;ERR4563576;ERR4563577;ERR4563578;ERR4563579	MetaCardis_2020_a	MUNO
M0x10MCx2246	ERR4088620;ERR4088621	MetaCardis_2020_a	MUO
M0x12MCx3380	ERR4564327;ERR4564328;ERR4564329;ERR4564330	MetaCardis_2020_a	MUO
M0x12MCx3342	ERR4564317;ERR4564318;ERR4564319;ERR4564320;ERR4564321	MetaCardis_2020_a	MUNO
M0x12MCx3344	ERR4564322;ERR4564323;ERR4564324;ERR4564325;ERR4564326	MetaCardis_2020_a	MUO
M0x12MCx3072	ERR4564264;ERR4564265;ERR4564266;ERR4564267	MetaCardis_2020_a	MUO
M0x20MCx3281	ERR4562908;ERR4562909;ERR4562910;ERR4562911;ERR4562912	MetaCardis_2020_a	MUO
M0x20MCx3283	ERR4562913;ERR4562914;ERR4562915;ERR4562916	MetaCardis_2020_a	MUO
M0x14MCx2682	ERR4089362;ERR4089363;ERR4089364;ERR4089365;ERR4089366;ERR4089367;ERR4089368;ERR4089369;ERR4089370	MetaCardis_2020_a	MHNO
M0x20MCx3284	ERR4562917;ERR4562918;ERR4562919;ERR4562920;ERR4562921;ERR4562922	MetaCardis_2020_a	MUO
M0x20MCx3247	ERR4088086;ERR4088087;ERR4088088;ERR4088089;ERR4088090;ERR4088091	MetaCardis_2020_a	MUO
M0x12MCx1771	ERR4564019;ERR4564020;ERR4564021;ERR4564022;ERR4564023	MetaCardis_2020_a	MUNO
M0x20MCx1981	ERR4562212;ERR4562213;ERR4562214;ERR4562215;ERR4562216	MetaCardis_2020_a	MUNO
M0x12MCx1738	ERR4564011;ERR4564012;ERR4564013;ERR4564014	MetaCardis_2020_a	MUO
M0x20MCx1941	ERR4089737;ERR4089738;ERR4089739;ERR4089740;ERR4089741	MetaCardis_2020_a	MUNO
M0x20MCx1670	ERR4562033;ERR4562034;ERR4562035;ERR4562036;ERR4562037	MetaCardis_2020_a	MUO
M0x20MCx1986	ERR4089751;ERR4089752;ERR4089753;ERR4089754;ERR4089755	MetaCardis_2020_a	MHNO
M0x20MCx1671	ERR4562038;ERR4562039;ERR4562040;ERR4562041	MetaCardis_2020_a	MUNO
M0x10MCx1900	ERR4086691;ERR4086692;ERR4086693;ERR4086694;ERR4086695;ERR4086696;ERR4086697	MetaCardis_2020_a	MUO
M0x13MCx2240	ERR4561657;ERR4561658;ERR4561659;ERR4561660;ERR4561661;ERR4561662;ERR4561663	MetaCardis_2020_a	MUNO
M0x20MCx1989	ERR4087600;ERR4087601;ERR4087602;ERR4087603;ERR4087604;ERR4087605;ERR4087606;ERR4087607;ERR4087608	MetaCardis_2020_a	MUO
M0x20MCx1634	ERR4089662;ERR4089663;ERR4089664;ERR4089665	MetaCardis_2020_a	MUNO
M0x10MCx1944	ERR4086705;ERR4086706;ERR4086707;ERR4086708;ERR4086709;ERR4086710	MetaCardis_2020_a	MUO
M0x10MCx1946	ERR4563444;ERR4563445;ERR4563446;ERR4563447	MetaCardis_2020_a	MUNO
M0x20MCx1322	ERR4087377;ERR4087378;ERR4087379;ERR4087380;ERR4087381;ERR4087382	MetaCardis_2020_a	MUO
M0x10MCx1906	ERR4563437;ERR4563438;ERR4563439;ERR4563440;ERR4563441;ERR4563442;ERR4563443	MetaCardis_2020_a	MUNO
M0x20MCx1679	ERR4087491;ERR4087492;ERR4087493;ERR4087494;ERR4087495	MetaCardis_2020_a	MUO
M0x20MCx1324	ERR4561838;ERR4561839;ERR4561840;ERR4561841;ERR4561842	MetaCardis_2020_a	MUNO
M0x20MCx1366	ERR4089599;ERR4089600;ERR4089601;ERR4089602	MetaCardis_2020_a	MHNO
M0x10MCx1362	ERR4563323;ERR4563324;ERR4563325;ERR4563326;ERR4563327;ERR4563328	MetaCardis_2020_a	MUO
M0x11MCx2768	ERR4563810;ERR4563811;ERR4563812;ERR4563813;ERR4563814	MetaCardis_2020_a	MUNO
M0x12MCx2736	ERR4564210;ERR4564211;ERR4564212;ERR4564213	MetaCardis_2020_a	MUNO
M0x12MCx2778	ERR4564219;ERR4564220;ERR4564221;ERR4564222	MetaCardis_2020_a	MUNO
M0x11MCx2184	ERR4561449;ERR4561450;ERR4561451;ERR4561452	MetaCardis_2020_a	MUO
M0x11MCx2419	ERR4561474;ERR4561475;ERR4561476;ERR4561477	MetaCardis_2020_a	MUO
M0x12MCx2111	ERR4564096;ERR4564097;ERR4564098;ERR4564099;ERR4564100	MetaCardis_2020_a	MUNO
M0x20MCx2985	ERR4562810;ERR4562811;ERR4562812;ERR4562813	MetaCardis_2020_a	MUO
M0x20MCx2904	ERR4087953;ERR4087954;ERR4087955;ERR4087956	MetaCardis_2020_a	MUO
M0x20MCx2946	ERR4562794;ERR4562795;ERR4562796;ERR4562797;ERR4562798;ERR4562799	MetaCardis_2020_a	MUO
M0x20MCx2905	ERR4562756;ERR4562757;ERR4562758;ERR4562759	MetaCardis_2020_a	MUO
M0x20MCx2631	ERR4089875;ERR4089876;ERR4089877;ERR4089878;ERR4089879	MetaCardis_2020_a	MHNO
M0x20MCx2988	ERR4090012;ERR4090013;ERR4090014;ERR4090015;ERR4090016;ERR4090017;ERR4090018;ERR4090019;ERR4090020;ERR4090021	MetaCardis_2020_a	MUNO
M0x20MCx2673	ERR4562628;ERR4562629;ERR4562630;ERR4562631	MetaCardis_2020_a	MUO
M0x10MCx2942	ERR4087083;ERR4087084;ERR4087085;ERR4087086;ERR4087087;ERR4087088;ERR4087089	MetaCardis_2020_a	MUO
M0x20MCx2634	ERR4089880;ERR4089881;ERR4089882;ERR4089883;ERR4089884;ERR4089885;ERR4089886	MetaCardis_2020_a	MHNO
M0x20MCx2635	ERR4087837;ERR4087838;ERR4087839;ERR4087840;ERR4087841	MetaCardis_2020_a	MUO
M0x20MCx2677	ERR4089896;ERR4089897;ERR4089898;ERR4089899;ERR4089900	MetaCardis_2020_a	MHNO
M0x20MCx2362	ERR4089829;ERR4089830;ERR4089831;ERR4089832	MetaCardis_2020_a	MUO
M0x20MCx2678	ERR4087863;ERR4087864;ERR4087865;ERR4087866	MetaCardis_2020_a	MUNO
M0x20MCx2322	ERR4087731;ERR4087732;ERR4087733;ERR4087734;ERR4087735;ERR4087736	MetaCardis_2020_a	MUO
M0x20MCx2051	ERR4087630;ERR4087631;ERR4087632;ERR4087633;ERR4087634	MetaCardis_2020_a	MUO
M0x20MCx2010	ERR4562233;ERR4562234;ERR4562235;ERR4562236	MetaCardis_2020_a	MUO
M0x10MCx2636	ERR4563597;ERR4563598;ERR4563599;ERR4563600;ERR4563601;ERR4563602;ERR4563603	MetaCardis_2020_a	MUO
M0x20MCx2368	ERR4089833;ERR4089834;ERR4089835;ERR4089836;ERR4089837	MetaCardis_2020_a	MUNO
M0x10MCx2637	ERR4086978;ERR4086979;ERR4086980;ERR4086981;ERR4086982;ERR4086983;ERR4086984;ERR4086985;ERR4086986;ERR4086987	MetaCardis_2020_a	MUO
M0x20MCx2057	ERR4562272;ERR4562273;ERR4562274;ERR4562275	MetaCardis_2020_a	MUNO
M0x20MCx2016	ERR4089760;ERR4089761;ERR4089762;ERR4089763;ERR4089764	MetaCardis_2020_a	MUNO
M0x20MCx2017	ERR4562237;ERR4562238;ERR4562239;ERR4562240;ERR4562241;ERR4562242;ERR4562243	MetaCardis_2020_a	MUO
M0x10MCx2095	ERR4086734;ERR4086735;ERR4086736;ERR4086737;ERR4086738	MetaCardis_2020_a	MUO
M0x20MCx2019	ERR4562244;ERR4562245;ERR4562246;ERR4562247;ERR4562248	MetaCardis_2020_a	MUO
M0x10MCx2014	ERR4560929;ERR4560930;ERR4560931;ERR4560932;ERR4560933	MetaCardis_2020_a	MUO
M0x10MCx2097	ERR4088595;ERR4088596;ERR4088597;ERR4088598;ERR4088599	MetaCardis_2020_a	MUO
M0x10MCx2098	ERR4560951;ERR4560952;ERR4560953;ERR4560954;ERR4560955	MetaCardis_2020_a	MUNO
M0x11MCx3185	ERR4561549;ERR4561550;ERR4561551;ERR4561552	MetaCardis_2020_a	MUO
M0x12MCx3112	ERR4564272;ERR4564273;ERR4564274;ERR4564275	MetaCardis_2020_a	MUNO
M0x14MCx1953	ERR4089160;ERR4089161;ERR4089162;ERR4089163	MetaCardis_2020_a	MHNO
M0x12MCx3157	ERR4564288;ERR4564289;ERR4564290;ERR4564291;ERR4564292	MetaCardis_2020_a	MUNO
M0x14MCx1916	ERR4089133;ERR4089134;ERR4089135;ERR4089136	MetaCardis_2020_a	MUNO
SID31009	ERR688506	FengQ_2015	MUO
SID31071	ERR688509	FengQ_2015	MUNO
SID31112	ERR688510	FengQ_2015	MUO
SID31129	ERR688511	FengQ_2015	MUNO
SID31160	ERR688514	FengQ_2015	MUO
SID31300	ERR688528	FengQ_2015	MUNO
SID31333	ERR688530	FengQ_2015	MUNO
SID31452	ERR688544	FengQ_2015	MHNO
SID31512	ERR688550	FengQ_2015	MUNO
SID31700	ERR688559	FengQ_2015	MUNO
SID31711	ERR688561	FengQ_2015	MUO
SID31714	ERR688562	FengQ_2015	MUNO
SID31750	ERR688565	FengQ_2015	MUO
SID530075	ERR688595	FengQ_2015	MUO
SID530227	ERR688606	FengQ_2015	MUNO
SID530315	ERR688612	FengQ_2015	MUO
SID530451	ERR688624	FengQ_2015	MUNO
SID532826	ERR710430	FengQ_2015	MUO
SID532915	ERR710432	FengQ_2015	MHNO
SID31219	ERR688516	FengQ_2015	MUNO
SID31236	ERR688520	FengQ_2015	MUNO
SID31328	ERR688529	FengQ_2015	MUO
SID31343	ERR688532	FengQ_2015	MUNO
SID31360	ERR688533	FengQ_2015	MUNO
SID31379	ERR688535	FengQ_2015	MUO
SID31428	ERR688539	FengQ_2015	MUO
SID31519	ERR688551	FengQ_2015	MUNO
SID31537	ERR688552	FengQ_2015	MUO
SID31723	ERR688563	FengQ_2015	MUNO
SID31749	ERR688564	FengQ_2015	MUO
SID530050	ERR688590	FengQ_2015	MUNO
SID530052	ERR688591	FengQ_2015	MUNO
SID530074	ERR688594	FengQ_2015	MHNO
SID530154	ERR688598	FengQ_2015	MUNO
SID530163	ERR688599	FengQ_2015	MUO
SID530167	ERR688600	FengQ_2015	MUO
SID530258	ERR688608	FengQ_2015	MHNO
SID530331	ERR688614	FengQ_2015	MUNO
SID530364	ERR688616	FengQ_2015	MUO
SID531414	ERR688646	FengQ_2015	MUNO
SID532749	ERR710426	FengQ_2015	MUNO
SID31021	ERR688507	FengQ_2015	MHNO
SID31267	ERR688523	FengQ_2015	MUNO
SID31416	ERR688537	FengQ_2015	MUO
SID31450	ERR688543	FengQ_2015	MUNO
SID31557	ERR688554	FengQ_2015	MUNO
SID31637	ERR688557	FengQ_2015	MUNO
SID31766	ERR688566	FengQ_2015	MUO
SID530055	ERR688593	FengQ_2015	MUNO
SID530119	ERR688596	FengQ_2015	MUO
SID530177	ERR688603	FengQ_2015	MHNO
SID530215	ERR688605	FengQ_2015	MUO
SID530251	ERR688607	FengQ_2015	MUO
SID530295	ERR688610	FengQ_2015	MUNO
SID530368	ERR688617	FengQ_2015	MUNO
SID530394	ERR688619	FengQ_2015	MUNO
SID530444	ERR688622	FengQ_2015	MUNO
SID531424	ERR688648	FengQ_2015	MUNO
SID532779	ERR710427	FengQ_2015	MUNO
SID532796	ERR710428	FengQ_2015	MUNO
SID532802	ERR710429	FengQ_2015	MUNO
S317	ERR260135	KarlssonFH_2013	MUNO
S344	ERR260140	KarlssonFH_2013	MUO
S349	ERR260142	KarlssonFH_2013	MUNO
S350	ERR260143	KarlssonFH_2013	MUNO
S353	ERR260144	KarlssonFH_2013	MUNO
S367	ERR260148	KarlssonFH_2013	MUO
S380	ERR260152	KarlssonFH_2013	MUO
S384	ERR260154	KarlssonFH_2013	MUO
S395	ERR260157	KarlssonFH_2013	MUO
S434	ERR260165	KarlssonFH_2013	MUNO
S441	ERR260168	KarlssonFH_2013	MUNO
S462	ERR260174	KarlssonFH_2013	MUNO
S472	ERR260177	KarlssonFH_2013	MUO
S483	ERR260181	KarlssonFH_2013	MUNO
S495	ERR260185	KarlssonFH_2013	MUNO
S51	ERR260187	KarlssonFH_2013	MUNO
S517	ERR260188	KarlssonFH_2013	MUNO
S524	ERR260189	KarlssonFH_2013	MUNO
S529	ERR260191	KarlssonFH_2013	MUNO
S53	ERR260193	KarlssonFH_2013	MHNO
S54	ERR260195	KarlssonFH_2013	MUNO
S551	ERR260198	KarlssonFH_2013	MUNO
S561	ERR260201	KarlssonFH_2013	MUNO
S563	ERR260202	KarlssonFH_2013	MUNO
S584	ERR260205	KarlssonFH_2013	MHNO
S589	ERR260207	KarlssonFH_2013	MUNO
S59	ERR260209	KarlssonFH_2013	MUNO
S598	ERR260210	KarlssonFH_2013	MUNO
S604	ERR260214	KarlssonFH_2013	MUNO
S643	ERR260221	KarlssonFH_2013	MHNO
S77	ERR260224	KarlssonFH_2013	MHO
S80	ERR260225	KarlssonFH_2013	MUNO
S92	ERR260227	KarlssonFH_2013	MHNO
S225	ERR260231	KarlssonFH_2013	MUNO
S229	ERR260233	KarlssonFH_2013	MUNO
S235	ERR260235	KarlssonFH_2013	MUO
S243	ERR260237	KarlssonFH_2013	MUNO
S244	ERR260238	KarlssonFH_2013	MUO
S248	ERR260239	KarlssonFH_2013	MUO
S264	ERR260242	KarlssonFH_2013	MHNO
S131	ERR260254	KarlssonFH_2013	MUNO
S143	ERR260256	KarlssonFH_2013	MUNO
S187	ERR260263	KarlssonFH_2013	MHNO
S194	ERR260265	KarlssonFH_2013	MUNO
S198	ERR260267	KarlssonFH_2013	MUNO
S485	ERR260275	KarlssonFH_2013	MUNO
S550	ERR260276	KarlssonFH_2013	MUNO
S312	ERR260134	KarlssonFH_2013	MUNO
S330	ERR260137	KarlssonFH_2013	MUNO
S332	ERR260138	KarlssonFH_2013	MUNO
S347	ERR260141	KarlssonFH_2013	MUNO
S365	ERR260147	KarlssonFH_2013	MHNO
S393	ERR260156	KarlssonFH_2013	MUNO
S397	ERR260158	KarlssonFH_2013	MUNO
S398	ERR260159	KarlssonFH_2013	MUNO
S421	ERR260161	KarlssonFH_2013	MUO
S424	ERR260163	KarlssonFH_2013	MHO
S436	ERR260166	KarlssonFH_2013	MUNO
S439	ERR260167	KarlssonFH_2013	MUO
S451	ERR260170	KarlssonFH_2013	MHNO
S456	ERR260171	KarlssonFH_2013	MHNO
S458	ERR260173	KarlssonFH_2013	MUO
S468	ERR260176	KarlssonFH_2013	MUO
S487	ERR260183	KarlssonFH_2013	MUNO
S530	ERR260192	KarlssonFH_2013	MUNO
S536	ERR260194	KarlssonFH_2013	MUO
S552	ERR260199	KarlssonFH_2013	MUNO
S577	ERR260203	KarlssonFH_2013	MUNO
S58	ERR260204	KarlssonFH_2013	MHO
S587	ERR260206	KarlssonFH_2013	MUNO
S617	ERR260216	KarlssonFH_2013	MHNO
S638	ERR260219	KarlssonFH_2013	MUNO
S224	ERR260230	KarlssonFH_2013	MUNO
S239	ERR260236	KarlssonFH_2013	MUNO
S258	ERR260240	KarlssonFH_2013	MUO
S268	ERR260243	KarlssonFH_2013	MHNO
S290	ERR260247	KarlssonFH_2013	MUNO
S112	ERR260249	KarlssonFH_2013	MUNO
S126	ERR260252	KarlssonFH_2013	MHNO
S127	ERR260253	KarlssonFH_2013	MUNO
S141	ERR260255	KarlssonFH_2013	MUNO
S144	ERR260257	KarlssonFH_2013	MUNO
S153	ERR260259	KarlssonFH_2013	MHNO
S155	ERR260260	KarlssonFH_2013	MHNO
S158	ERR260261	KarlssonFH_2013	MUO
S186	ERR260262	KarlssonFH_2013	MUNO
S193	ERR260264	KarlssonFH_2013	MHNO
S195	ERR260266	KarlssonFH_2013	MHNO
S137	ERR260268	KarlssonFH_2013	MHNO
S286	ERR260270	KarlssonFH_2013	MUNO
S60	ERR275251	KarlssonFH_2013	MUNO
S602	ERR275252	KarlssonFH_2013	MUO
S304	ERR260132	KarlssonFH_2013	MUNO
S305	ERR260133	KarlssonFH_2013	MUNO
S327	ERR260136	KarlssonFH_2013	MUO
S334	ERR260139	KarlssonFH_2013	MUNO
S354	ERR260145	KarlssonFH_2013	MUO
S356	ERR260146	KarlssonFH_2013	MUNO
S370	ERR260149	KarlssonFH_2013	MUNO
S372	ERR260150	KarlssonFH_2013	MUO
S378	ERR260151	KarlssonFH_2013	MUNO
S381	ERR260153	KarlssonFH_2013	MUNO
S389	ERR260155	KarlssonFH_2013	MUNO
S420	ERR260160	KarlssonFH_2013	MUNO
S422	ERR260162	KarlssonFH_2013	MUNO
S432	ERR260164	KarlssonFH_2013	MUNO
S446	ERR260169	KarlssonFH_2013	MUO
S457	ERR260172	KarlssonFH_2013	MUNO
S463	ERR260175	KarlssonFH_2013	MUO
S476	ERR260178	KarlssonFH_2013	MUO
S478	ERR260179	KarlssonFH_2013	MUO
S479	ERR260180	KarlssonFH_2013	MUNO
S484	ERR260182	KarlssonFH_2013	MUO
S488	ERR260184	KarlssonFH_2013	MUNO
S497	ERR260186	KarlssonFH_2013	MUNO
S526	ERR260190	KarlssonFH_2013	MUNO
S543	ERR260196	KarlssonFH_2013	MUNO
S547	ERR260197	KarlssonFH_2013	MUNO
S558	ERR260200	KarlssonFH_2013	MUNO
S591	ERR260208	KarlssonFH_2013	MUNO
S600	ERR260211	KarlssonFH_2013	MUNO
S614	ERR260215	KarlssonFH_2013	MHNO
S618	ERR260217	KarlssonFH_2013	MHNO
S628	ERR260218	KarlssonFH_2013	MHNO
S640	ERR260220	KarlssonFH_2013	MUNO
S646	ERR260222	KarlssonFH_2013	MUO
S655	ERR260223	KarlssonFH_2013	MUNO
S88	ERR260226	KarlssonFH_2013	MHNO
S200	ERR260228	KarlssonFH_2013	MUNO
S205	ERR260229	KarlssonFH_2013	MUNO
S227	ERR260232	KarlssonFH_2013	MUNO
S231	ERR260234	KarlssonFH_2013	MHNO
S263	ERR260241	KarlssonFH_2013	MUNO
S269	ERR260244	KarlssonFH_2013	MHO
S278	ERR260245	KarlssonFH_2013	MUO
S288	ERR260246	KarlssonFH_2013	MUNO
S299	ERR260248	KarlssonFH_2013	MUNO
S118	ERR260250	KarlssonFH_2013	MHO
S121	ERR260251	KarlssonFH_2013	MUNO
S146	ERR260258	KarlssonFH_2013	MHO
S249	ERR260269	KarlssonFH_2013	MUNO
S297	ERR260271	KarlssonFH_2013	MUNO
S342	ERR260272	KarlssonFH_2013	MUNO
S470	ERR260273	KarlssonFH_2013	MUNO
S475	ERR260274	KarlssonFH_2013	MUNO
80622	ERR14838851	AI4Food	MUNO
29474	ERR14838856	AI4Food	MUNO
98453	ERR14838860	AI4Food	MHNO
76957	ERR14838863	AI4Food	MHO
56355	ERR14838864	AI4Food	MHNO
17705	ERR14838872	AI4Food	MUO
24211	ERR14838879	AI4Food	MUO
56296	ERR14838881	AI4Food	MUO
34415	ERR14838890	AI4Food	MUO
56297	ERR14838895	AI4Food	MHO
33497	ERR14838896	AI4Food	MUNO
25413	ERR14838897	AI4Food	MUO
41207	ERR14838902	AI4Food	MUO
65695	ERR14838903	AI4Food	MUNO
71665	ERR14838854	AI4Food	MUNO
10021	ERR14838855	AI4Food	MHNO
65724	ERR14838862	AI4Food	MUNO
76068	ERR14838866	AI4Food	MUO
93308	ERR14838867	AI4Food	MUO
37469	ERR14838871	AI4Food	MHO
31033	ERR14838874	AI4Food	MHNO
79824	ERR14838876	AI4Food	MUO
43794	ERR14838882	AI4Food	MHNO
10709	ERR14838883	AI4Food	MUO
53145	ERR14838886	AI4Food	MUNO
31649	ERR14838888	AI4Food	MUNO
84534	ERR14838889	AI4Food	MHNO
77391	ERR14838899	AI4Food	MUNO
13504	ERR14838900	AI4Food	MUNO
45863	ERR14838901	AI4Food	MHNO
97386	ERR14838904	AI4Food	MUNO
67598	ERR14838905	AI4Food	MUO
97618	ERR14838907	AI4Food	MHO
44160	ERR14838910	AI4Food	MUNO
89897	ERR14838906	AI4Food	MUO
28689	ERR14838913	AI4Food	MUNO
13368	ERR14838908	AI4Food	MUO
49219	ERR14838909	AI4Food	MUO
10660	ERR14838914	AI4Food	MHNO
65060	ERR14838911	AI4Food	MHO
50227	ERR14838921	AI4Food	MUO
82994	ERR14838918	AI4Food	MUO
91516	ERR14838922	AI4Food	MUNO
17419	ERR14838925	AI4Food	MUNO
60429	ERR14838930	AI4Food	MUNO
51196	ERR14838939	AI4Food	MHO
69129	ERR14838941	AI4Food	MUNO
94336	ERR14838947	AI4Food	MHNO
92332	ERR14838948	AI4Food	MHNO
45118	ERR14838923	AI4Food	MUO
56279	ERR14838924	AI4Food	MHNO
22483	ERR14838928	AI4Food	MUNO
91362	ERR14838929	AI4Food	MHO
52749	ERR14838931	AI4Food	MUNO
20573	ERR14838932	AI4Food	MHO
94601	ERR14838934	AI4Food	MHNO
32988	ERR14838936	AI4Food	MUO
94120	ERR14838937	AI4Food	MHO
73455	ERR14838940	AI4Food	MHO
22119	ERR14838942	AI4Food	MHNO
76292	ERR14838943	AI4Food	MUO
67757	ERR14838944	AI4Food	MUO
84740	ERR14838945	AI4Food	MUO
96181	ERR14838852	AI4Food	MHNO
48857	ERR14838853	AI4Food	MHNO
22643	ERR14838857	AI4Food	MHO
72388	ERR14838858	AI4Food	MUNO
56718	ERR14838861	AI4Food	MHNO
39976	ERR14838865	AI4Food	MHO
93973	ERR14838868	AI4Food	MUNO
28771	ERR14838869	AI4Food	MUNO
70068	ERR14838870	AI4Food	MHO
18098	ERR14838873	AI4Food	MUNO
60728	ERR14838875	AI4Food	MUO
68106	ERR14838877	AI4Food	MUO
42312	ERR14838878	AI4Food	MUO
62344	ERR14838880	AI4Food	MUO
74742	ERR14838884	AI4Food	MHNO
27766	ERR14838885	AI4Food	MUNO
13868	ERR14838887	AI4Food	MHNO
27052	ERR14838891	AI4Food	MUNO
78358	ERR14838893	AI4Food	MUO
70804	ERR14838894	AI4Food	MHNO
70954	ERR14838898	AI4Food	MUO
91594	ERR14838912	AI4Food	MHNO
84962	ERR14838915	AI4Food	MUO
10355	ERR14838916	AI4Food	MUNO
44929	ERR14838917	AI4Food	MUNO
76383	ERR14838919	AI4Food	MUNO
85240	ERR14838920	AI4Food	MUO
95200	ERR14838926	AI4Food	MHNO
99000	ERR14838927	AI4Food	MHNO
98040	ERR14838933	AI4Food	MUO
51606	ERR14838935	AI4Food	MUNO
74720	ERR14838938	AI4Food	MUO
35752	ERR14838946	AI4Food	MHNO
60983	ERR14872937	AI4Food	MUO
86472	ERR16042592	AI4Food	MHNO
